# Supplementary material for: Usnic Acid Treatment Changes the Composition of Mycobacterium tuberculosis Cell Envelope and Alters Bacterial Redox Status
Source: mSystems. 2021 May 4;6(3):e00097-21. doi: 10.1128/mSystems.00097-21 (PMC8269206; doi:10.1128/mSystems.00097-21)
Supplement: Data Set S1 [file msystems.00097-21-sd001.xls]

## Sheet: Summary
M. tb Lipidome MS-LAMP
This workbook gives the result of the query as detailed below
	Queried Ion	[M+H]+ (Monoisotopic)	Window range	0.05	Uploaded File	C:/Users/umlub/Desktop/MTb metabolomika kwas usinowy/Usnic acid lipofilne/pliki UA_L_POS vs DMSO_L_POS/MZ do MS-LAMP_UA_L_POS vs DMSO_L_POS.txt	Number of m/z values queried	7272
*Please Note : (db) refers to the values present in the databases of MS-LAMP. All the molecular masses and m/z values
of all type of ions in the databases of MS-LAMP, are calculated using the monoisotopic mass values of elements as
given by IUPAC and the molecular formulae taken from the databases of LIPID MAPS & Mycobacterium tuberculosis
			Fatty Acyls	20
			Glycerolipids	44
			Glycerophospholipids	342
			Polyketides	9
			Prenol Lipids	3
			Saccharolipids	16
			Sphingolipids	0
			Sterol Lipids	0

## Sheet: GRAPH
Categories	Occurance
Fatty Acyls	20
Glycerolipids	44
Glycerophospholipids	342
Polyketides	18
Prenol Lipids	12
Saccharolipids	16
Sphingolipids	0
Sterol Lipids	0

## Sheet: FATTY ACYLS
QUERIED [M+H]+	fold change	up/down	trmed	[M+H]+ (db)	M-Monoisotopic (db)*	Delta	SCIENTIFIC NAME	MOLECULAR FORMULAE	CATEGORY	MAIN CLASS	SUB CLASS	[M-H]- (db)	[M+Cl]- (db)	[M+HOAc-H]- (db)	[M+Li-2H]- (db)	[M+Na-2H]- (db)	[M+K-2H]- (db)	[M+NH4]+ (db)	[M+Li]+ (db)	[M+Na]+ (db)	[M+K]+ (db)	[M+2Li-H]+ (db)	[M+2Na-H]+ (db)	[M+2K-H]+ (db)
1110.18	219.223	up	26.2019	1110.15	1109.14	-0.027478	Alpha-MA (C76)	C76H148O3	Fatty Acyls (FA)	Alpha Mycolic Acids (Alpha-MA) [FA0116z]	Alpha Mycolic Acids (Alpha-MA) [FA0116z]	1108.14	1144.11	1168.16	1114.14	1130.12	1146.09	1127.18	1116.16	1132.13	1148.11	1122.17	1154.11	1186.06
1124.15	86.475	up	26.2579	1124.17	1123.16	0.020881	Alpha-MA (C77)	C77H150O3	Fatty Acyls (FA)	Alpha Mycolic Acids (Alpha-MA) [FA0116z]	Alpha Mycolic Acids (Alpha-MA) [FA0116z]	1122.15	1158.13	1182.17	1128.16	1144.13	1160.11	1141.19	1130.17	1146.15	1162.12	1136.18	1168.13	1200.08
385.319	7.2457	up	20.7536	385.368	384.36	0.0489656	Mycolipanolic acid (C24)	C24H48O3	Fatty Acyls (FA)	Branched Fatty Acids [FA0102]	Branched Fatty Acids [FA0102]	383.353	419.329	443.374	389.361	405.334	421.308	402.395	391.376	407.35	423.324	397.385	429.332	461.28
1236.27	5.47826	up	1.01933	1236.29	1235.28	0.026151	Alpha-MA (C85)	C85H166O3	Fatty Acyls (FA)	Alpha Mycolic Acids (Alpha-MA) [FA0116z]	Alpha Mycolic Acids (Alpha-MA) [FA0116z]	1234.28	1270.25	1294.3	1240.28	1256.26	1272.23	1253.32	1242.3	1258.27	1274.25	1248.31	1280.26	1312.2
1228.29	2.49137	up	26.843	1228.25	1227.24	-0.042953	DIMA (C82)	C82H162O5	Fatty Acyls (FA)	Phthiocerol Dimycocerosates (DIMA) [FA0707z]	Phthiocerol Dimycocerosates (DIMA) [FA0707z]	1226.23	1262.21	1286.26	1232.24	1248.22	1264.19	1245.28	1234.26	1250.23	1266.21	1240.27	1272.21	1304.16
481.471	31.6858	up	18.2284	481.498	480.491	0.027224	Mycocerosic acid (C32)	C32H64O2	Fatty Acyls (FA)	Branched Fatty Acids [FA0102]	Branched Fatty Acids [FA0102]	479.483	515.459	539.504	485.491	501.465	517.439	498.525	487.507	503.48	519.454	493.515	525.462	557.41
537.533	44.9122	up	19.6649	537.561	536.553	0.0279488	Phthioceranic acid (C36)	C36H72O2	Fatty Acyls (FA)	Branched Fatty Acids [FA0102]	Branched Fatty Acids [FA0102]	535.545	571.522	595.567	541.554	557.527	573.501	554.588	543.569	559.543	575.517	549.577	581.525	613.473
381.339	-1.36115	down	26.5314	381.373	380.365	0.0340878	Mycolipenic acid (C25)	C25H48O2	Fatty Acyls (FA)	Branched Fatty Acids [FA0102]	Branched Fatty Acids [FA0102]	379.358	415.334	439.379	385.366	401.34	417.313	398.4	387.381	403.355	419.329	393.39	425.337	457.285
1338.41	1.11164	up	1.00383	1338.36	1337.35	-0.0459	DIMB (C90)	C90H176O5	Fatty Acyls (FA)	Phthiodiolone Dimycocerosates (DIMB) [FA0707z]	Phthiodiolone Dimycocerosates (DIMB) [FA0707z]	1336.34	1372.32	1396.37	1342.35	1358.33	1374.3	1355.39	1344.37	1360.34	1376.32	1350.38	1382.32	1414.27
1338.41	1.11164	up	1.00383	1338.4	1337.39	-0.009515	Methoxy-MA (C91)	C91H180O4	Fatty Acyls (FA)	Methoxy Mycolic Acids (Methoxy-MA) [FA0116z]	Methoxy Mycolic Acids (Methoxy-MA) [FA0116z]	1336.38	1372.36	1396.4	1342.39	1358.36	1374.34	1355.42	1344.4	1360.38	1376.35	1350.41	1382.36	1414.31
1428.39	-1.05715	down	1.00283	1428.35	1427.35	-0.039016	GMM (keto-MA,C86)	C92H178O9	Fatty Acyls (FA)	Glucose Monomycolates (GMM) [FA0116z]	Glucose Monomycolates (GMM) [FA0116z]	1426.34	1462.32	1486.36	1432.35	1448.32	1464.3	1445.38	1434.36	1450.34	1466.31	1440.37	1472.32	1504.27
1428.39	-1.05715	down	1.00283	1428.39	1427.38	-0.002631	GMM (Alpha-MA (monoenoic or monocyclopropanoic),C87)	C93H182O8	Fatty Acyls (FA)	Glucose Monomycolates (GMM) [FA0116z]	Glucose Monomycolates (GMM) [FA0116z]	1426.38	1462.35	1486.4	1432.38	1448.36	1464.33	1445.42	1434.4	1450.37	1466.35	1440.41	1472.36	1504.3
1320.41	1.07347	up	1.00417	1320.39	1319.38	-0.019973	Alpha-MA (C91)	C91H178O3	Fatty Acyls (FA)	Alpha Mycolic Acids (Alpha-MA) [FA0116z]	Alpha Mycolic Acids (Alpha-MA) [FA0116z]	1318.37	1354.35	1378.39	1324.38	1340.35	1356.33	1337.41	1326.39	1342.37	1358.34	1332.4	1364.35	1396.3
427.385	-1.0884	down	25.1997	427.415	426.407	0.0298581	Mycolipanolic acid (C27)	C27H54O3	Fatty Acyls (FA)	Branched Fatty Acids [FA0102]	Branched Fatty Acids [FA0102]	425.399	461.376	485.421	431.408	447.381	463.355	444.442	433.423	449.397	465.371	439.431	471.379	503.327
1282.26	1.05399	up	1.0035	1282.3	1281.29	0.041352	DIMB (C86)	C86H168O5	Fatty Acyls (FA)	Phthiodiolone Dimycocerosates (DIMB) [FA0707z]	Phthiodiolone Dimycocerosates (DIMB) [FA0707z]	1280.28	1316.26	1340.3	1286.29	1302.26	1318.24	1299.32	1288.31	1304.28	1320.25	1294.31	1326.26	1358.21
1180.27	-1.03547	down	1.003	1180.23	1179.22	-0.040303	Alpha-MA (C81)	C81H158O3	Fatty Acyls (FA)	Alpha Mycolic Acids (Alpha-MA) [FA0116z]	Alpha Mycolic Acids (Alpha-MA) [FA0116z]	1178.21	1214.19	1238.23	1184.22	1200.2	1216.17	1197.26	1186.24	1202.21	1218.18	1192.25	1224.19	1256.14
1316.24	1.03079	up	1.00317	1316.23	1315.22	-0.00581	GMM (keto-MA,C78)	C84H162O9	Fatty Acyls (FA)	Glucose Monomycolates (GMM) [FA0116z]	Glucose Monomycolates (GMM) [FA0116z]	1314.21	1350.19	1374.24	1320.22	1336.2	1352.17	1333.26	1322.24	1338.21	1354.19	1328.25	1360.19	1392.14
1316.24	1.03079	up	1.00317	1316.27	1315.26	0.030575	GMM (Alpha-MA (monoenoic or monocyclopropanoic),C79)	C85H166O8	Fatty Acyls (FA)	Glucose Monomycolates (GMM) [FA0116z]	Glucose Monomycolates (GMM) [FA0116z]	1314.25	1350.23	1374.27	1320.26	1336.23	1352.21	1333.29	1322.27	1338.25	1354.22	1328.28	1360.23	1392.18
1214.27	1.01397	up	1.00383	1214.23	1213.23	-0.038616	DIMA (C81)	C81H160O5	Fatty Acyls (FA)	Phthiocerol Dimycocerosates (DIMA) [FA0707z]	Phthiocerol Dimycocerosates (DIMA) [FA0707z]	1212.22	1248.2	1272.24	1218.23	1234.2	1250.17	1231.26	1220.24	1236.22	1252.19	1226.25	1258.2	1290.15
1564.37	1.00671	up	1.00383	1564.39	1563.38	0.023191	TMM (methoxy-MA,C84)	C96H186O14	Fatty Acyls (FA)	Trehalose Monomycolates (TMM) [FA0116z]	Trehalose Monomycolates (TMM) [FA0116z]	1562.38	1598.35	1622.4	1568.38	1584.36	1600.33	1581.42	1570.4	1586.37	1602.35	1576.41	1608.36	1640.3

## Sheet: GLYCEROLIPIDS
QUERIED [M+H]+	fold change	up/down	trmed	[M+H]+ (db)	M-Monoisotopic (db)*	Delta	SCIENTIFIC NAME	MOLECULAR FORMULAE	CATEGORY	MAIN CLASS	SUB CLASS	[M-H]- (db)	[M+Cl]- (db)	[M+HOAc-H]- (db)	[M+Li-2H]- (db)	[M+Na-2H]- (db)	[M+K-2H]- (db)	[M+NH4]+ (db)	[M+Li]+ (db)	[M+Na]+ (db)	[M+K]+ (db)	[M+2Li-H]+ (db)	[M+2Na-H]+ (db)	[M+2K-H]+ (db)
927.815	1.00198	up	0.916	927.838	926.83	0.0232748	TG (R1CO2H+R2CO2H+R3CO2H=57:3)	C60H110O6	Glycerolipids (GL)	Triacylglycerols (TG) [GL0301]	Triacylglycerols (TG) [GL0301]	925.822	961.799	985.844	931.831	947.804	963.778	944.865	933.846	949.82	965.794	939.854	971.802	1003.75
343.266	1.00538	up	15.3432	343.285	342.277	0.0185194	MG (RCO2H=17:1)	C20H38O4	Glycerolipids (GL)	Monoacylglycerols (MG) [GL0101]	Monoacylglycerols (MG) [GL0101]	341.269	377.246	401.29	347.277	363.251	379.225	360.311	349.293	365.267	381.241	355.301	387.249	419.197
387.323	-1.00719	down	22.0608	387.347	386.34	0.0247851	MG (RCO2H=20:0)	C23H46O4	Glycerolipids (GL)	Monoacylglycerols (MG) [GL0101]	Monoacylglycerols (MG) [GL0101]	385.332	421.308	445.353	391.34	407.314	423.288	404.374	393.356	409.329	425.303	399.364	431.311	463.259
873.834	1.01625	up	1.00383	873.791	872.783	-0.042939	TG (R1CO2H+R2CO2H+R3CO2H=53:2)	C56H104O6	Glycerolipids (GL)	Triacylglycerols (TG) [GL0301]	Triacylglycerols (TG) [GL0301]	871.775	907.752	931.797	877.784	893.757	909.731	890.818	879.799	895.773	911.747	885.807	917.755	949.703
343.265	1.03082	up	26.5812	343.285	342.277	0.0196173	MG (RCO2H=17:1)	C20H38O4	Glycerolipids (GL)	Monoacylglycerols (MG) [GL0101]	Monoacylglycerols (MG) [GL0101]	341.269	377.246	401.29	347.277	363.251	379.225	360.311	349.293	365.267	381.241	355.301	387.249	419.197
1156.11	-1.03438	down	1.00283	1156.12	1155.11	0.005621	TG (R1CO2H+R2CO2H+R3CO2H=73:1)	C76H146O6	Glycerolipids (GL)	Triacylglycerols (TG) [GL0301]	Triacylglycerols (TG) [GL0301]	1154.1	1190.08	1214.13	1160.11	1176.09	1192.06	1173.15	1162.13	1178.1	1194.08	1168.14	1200.08	1232.03
941.822	1.03478	up	1.00283	941.854	940.846	0.0316326	TG (R1CO2H+R2CO2H+R3CO2H=58:3)	C61H112O6	Glycerolipids (GL)	Triacylglycerols (TG) [GL0301]	Triacylglycerols (TG) [GL0301]	939.838	975.815	999.859	945.846	961.82	977.794	958.88	947.862	963.836	979.81	953.87	985.818	1017.77
357.283	-1.04082	down	15.2983	357.3	356.293	0.0176548	MG (RCO2H=18:1)	C21H40O4	Glycerolipids (GL)	Monoacylglycerols (MG) [GL0101]	Monoacylglycerols (MG) [GL0101]	355.285	391.262	415.306	361.293	377.267	393.241	374.327	363.309	379.282	395.256	369.317	401.264	433.212
317.282	1.04283	up	20.3305	317.269	316.261	-0.0127415	MG (RCO2H=15:0)	C18H36O4	Glycerolipids (GL)	Monoacylglycerols (MG) [GL0101]	Monoacylglycerols (MG) [GL0101]	315.254	351.23	375.275	321.262	337.235	353.209	334.296	323.277	339.251	355.225	329.286	361.233	393.181
1184.1	1.06244	up	1.02058	1184.15	1183.14	0.047763	TG (R1CO2H+R2CO2H+R3CO2H=75:1)	C78H150O6	Glycerolipids (GL)	Triacylglycerols (TG) [GL0301]	Triacylglycerols (TG) [GL0301]	1182.14	1218.11	1242.16	1188.14	1204.12	1220.09	1201.18	1190.16	1206.13	1222.11	1196.17	1228.11	1260.06
315.237	1.08257	up	23.7778	315.254	314.246	0.0167467	MG (RCO2H=15:1)	C18H34O4	Glycerolipids (GL)	Monoacylglycerols (MG) [GL0101]	Monoacylglycerols (MG) [GL0101]	313.238	349.215	373.259	319.246	335.22	351.194	332.28	321.262	337.235	353.209	327.27	359.217	391.165
317.229	1.12288	up	23.4022	317.269	316.261	0.0402046	MG (RCO2H=15:0)	C18H36O4	Glycerolipids (GL)	Monoacylglycerols (MG) [GL0101]	Monoacylglycerols (MG) [GL0101]	315.254	351.23	375.275	321.262	337.235	353.209	334.296	323.277	339.251	355.225	329.286	361.233	393.181
343.302	-1.13163	down	17.2318	343.285	342.277	-0.0172516	MG (RCO2H=17:1)	C20H38O4	Glycerolipids (GL)	Monoacylglycerols (MG) [GL0101]	Monoacylglycerols (MG) [GL0101]	341.269	377.246	401.29	347.277	363.251	379.225	360.311	349.293	365.267	381.241	355.301	387.249	419.197
331.283	-1.14718	down	29.7254	331.285	330.277	0.0017591	MG (RCO2H=16:0)	C19H38O4	Glycerolipids (GL)	Monoacylglycerols (MG) [GL0101]	Monoacylglycerols (MG) [GL0101]	329.269	365.246	389.29	335.277	351.251	367.225	348.311	337.293	353.267	369.241	343.301	375.249	407.197
1116.11	1.16428	up	1.0045	1116.09	1115.08	-0.024289	TG (R1CO2H+R2CO2H+R3CO2H=70:0)	C73H142O6	Glycerolipids (GL)	Triacylglycerols (TG) [GL0301]	Triacylglycerols (TG) [GL0301]	1114.07	1150.05	1174.09	1120.08	1136.05	1152.03	1133.12	1122.1	1138.07	1154.04	1128.1	1160.05	1192
317.228	-1.21451	down	22.8262	317.269	316.261	0.0409945	MG (RCO2H=15:0)	C18H36O4	Glycerolipids (GL)	Monoacylglycerols (MG) [GL0101]	Monoacylglycerols (MG) [GL0101]	315.254	351.23	375.275	321.262	337.235	353.209	334.296	323.277	339.251	355.225	329.286	361.233	393.181
317.228	1.23339	up	23.1025	317.269	316.261	0.0407075	MG (RCO2H=15:0)	C18H36O4	Glycerolipids (GL)	Monoacylglycerols (MG) [GL0101]	Monoacylglycerols (MG) [GL0101]	315.254	351.23	375.275	321.262	337.235	353.209	334.296	323.277	339.251	355.225	329.286	361.233	393.181
303.227	1.27796	up	13	303.254	302.246	0.0263595	MG (RCO2H=14:0)	C17H34O4	Glycerolipids (GL)	Monoacylglycerols (MG) [GL0101]	Monoacylglycerols (MG) [GL0101]	301.238	337.215	361.259	307.246	323.22	339.194	320.28	309.262	325.235	341.209	315.27	347.217	379.165
329.254	-1.34062	down	25.0687	329.269	328.261	0.0150065	MG (RCO2H=16:1)	C19H36O4	Glycerolipids (GL)	Monoacylglycerols (MG) [GL0101]	Monoacylglycerols (MG) [GL0101]	327.254	363.23	387.275	333.262	349.235	365.209	346.296	335.277	351.251	367.225	341.286	373.233	405.181
329.23	1.37181	up	19.9284	329.269	328.261	0.0394059	MG (RCO2H=16:1)	C19H36O4	Glycerolipids (GL)	Monoacylglycerols (MG) [GL0101]	Monoacylglycerols (MG) [GL0101]	327.254	363.23	387.275	333.262	349.235	365.209	346.296	335.277	351.251	367.225	341.286	373.233	405.181
385.297	1.40036	up	16.4692	385.332	384.324	0.0348666	MG (RCO2H=20:1)	C23H44O4	Glycerolipids (GL)	Monoacylglycerols (MG) [GL0101]	Monoacylglycerols (MG) [GL0101]	383.316	419.293	443.337	389.324	405.298	421.272	402.358	391.34	407.314	423.288	397.348	429.296	461.244
359.316	-1.41373	down	33.5832	359.316	358.308	-0.0002882	MG (RCO2H=18:0)	C21H42O4	Glycerolipids (GL)	Monoacylglycerols (MG) [GL0101]	Monoacylglycerols (MG) [GL0101]	357.3	393.277	417.322	363.309	379.282	395.256	376.343	365.324	381.298	397.272	371.332	403.28	435.228
357.262	-1.47886	down	23.698	357.3	356.293	0.0385189	MG (RCO2H=18:1)	C21H40O4	Glycerolipids (GL)	Monoacylglycerols (MG) [GL0101]	Monoacylglycerols (MG) [GL0101]	355.285	391.262	415.306	361.293	377.267	393.241	374.327	363.309	379.282	395.256	369.317	401.264	433.212
579.462	1.67094	up	30.7873	579.499	578.491	0.0369729	DG (R1CO2H+R2CO2H=33:2)	C36H66O5	Glycerolipids (GL)	Diacylglycerols (DG) [GL0201]	Diacylglycerols (DG) [GL0201]	577.483	613.46	637.504	583.491	599.465	615.439	596.525	585.507	601.481	617.455	591.515	623.463	655.411
385.293	1.94089	up	26.4972	385.332	384.324	0.0386144	MG (RCO2H=20:1)	C23H44O4	Glycerolipids (GL)	Monoacylglycerols (MG) [GL0101]	Monoacylglycerols (MG) [GL0101]	383.316	419.293	443.337	389.324	405.298	421.272	402.358	391.34	407.314	423.288	397.348	429.296	461.244
525.435	2.05427	up	25.6872	525.452	524.444	0.0168403	DG (R1CO2H+R2CO2H=29:1)	C32H60O5	Glycerolipids (GL)	Diacylglycerols (DG) [GL0201]	Diacylglycerols (DG) [GL0201]	523.436	559.413	583.457	529.444	545.418	561.392	542.478	531.46	547.434	563.408	537.468	569.416	601.364
343.246	-2.09353	down	22.4597	343.285	342.277	0.0386684	MG (RCO2H=17:1)	C20H38O4	Glycerolipids (GL)	Monoacylglycerols (MG) [GL0101]	Monoacylglycerols (MG) [GL0101]	341.269	377.246	401.29	347.277	363.251	379.225	360.311	349.293	365.267	381.241	355.301	387.249	419.197
373.349	2.39069	up	20.69	373.332	372.324	-0.0173463	MG (RCO2H=19:0)	C22H44O4	Glycerolipids (GL)	Monoacylglycerols (MG) [GL0101]	Monoacylglycerols (MG) [GL0101]	371.316	407.293	431.337	377.324	393.298	409.272	390.358	379.34	395.314	411.288	385.348	417.296	449.244
513.41	-2.95366	down	26.1318	513.452	512.444	0.0421458	DG (R1CO2H+R2CO2H=28:0)	C31H60O5	Glycerolipids (GL)	Diacylglycerols (DG) [GL0201]	Diacylglycerols (DG) [GL0201]	511.436	547.413	571.457	517.444	533.418	549.392	530.478	519.46	535.434	551.408	525.468	557.416	589.364
413.324	2.99368	up	30.0638	413.363	412.355	0.0386887	MG (RCO2H=22:1)	C25H48O4	Glycerolipids (GL)	Monoacylglycerols (MG) [GL0101]	Monoacylglycerols (MG) [GL0101]	411.347	447.324	471.369	417.356	433.329	449.303	430.39	419.371	435.345	451.319	425.379	457.327	489.275
929.823	3.261	up	0.983	929.854	928.846	0.0303244	TG (R1CO2H+R2CO2H+R3CO2H=57:2)	C60H112O6	Glycerolipids (GL)	Triacylglycerols (TG) [GL0301]	Triacylglycerols (TG) [GL0301]	927.838	963.815	987.859	933.846	949.82	965.794	946.88	935.862	951.836	967.81	941.87	973.818	1005.77
541.445	3.9855	up	29.5485	541.483	540.475	0.0381474	DG (R1CO2H+R2CO2H=30:0)	C33H64O5	Glycerolipids (GL)	Diacylglycerols (DG) [GL0201]	Diacylglycerols (DG) [GL0201]	539.468	575.444	599.489	545.476	561.449	577.423	558.51	547.491	563.465	579.439	553.5	585.447	617.395
579.459	4.23023	up	20.361	579.499	578.491	0.0400654	DG (R1CO2H+R2CO2H=33:2)	C36H66O5	Glycerolipids (GL)	Diacylglycerols (DG) [GL0201]	Diacylglycerols (DG) [GL0201]	577.483	613.46	637.504	583.491	599.465	615.439	596.525	585.507	601.481	617.455	591.515	623.463	655.411
551.499	-5.0341	down	32.8037	551.468	550.46	-0.0312573	DG (R1CO2H+R2CO2H=31:2)	C34H62O5	Glycerolipids (GL)	Diacylglycerols (DG) [GL0201]	Diacylglycerols (DG) [GL0201]	549.452	585.429	609.473	555.46	571.434	587.408	568.494	557.476	573.449	589.423	563.484	595.431	627.379
315.228	-5.40344	down	26.4015	315.254	314.246	0.0259015	MG (RCO2H=15:1)	C18H34O4	Glycerolipids (GL)	Monoacylglycerols (MG) [GL0101]	Monoacylglycerols (MG) [GL0101]	313.238	349.215	373.259	319.246	335.22	351.194	332.28	321.262	337.235	353.209	327.27	359.217	391.165
385.319	7.2457	up	20.7536	385.332	384.324	0.0125806	MG (RCO2H=20:1)	C23H44O4	Glycerolipids (GL)	Monoacylglycerols (MG) [GL0101]	Monoacylglycerols (MG) [GL0101]	383.316	419.293	443.337	389.324	405.298	421.272	402.358	391.34	407.314	423.288	397.348	429.296	461.244
413.315	8.86798	up	20.9818	413.363	412.355	0.0480347	MG (RCO2H=22:1)	C25H48O4	Glycerolipids (GL)	Monoacylglycerols (MG) [GL0101]	Monoacylglycerols (MG) [GL0101]	411.347	447.324	471.369	417.356	433.329	449.303	430.39	419.371	435.345	451.319	425.379	457.327	489.275
579.458	-11.1429	down	20.0292	579.499	578.491	0.0406613	DG (R1CO2H+R2CO2H=33:2)	C36H66O5	Glycerolipids (GL)	Diacylglycerols (DG) [GL0201]	Diacylglycerols (DG) [GL0201]	577.483	613.46	637.504	583.491	599.465	615.439	596.525	585.507	601.481	617.455	591.515	623.463	655.411
861.837	12.2907	up	1.01458	861.791	860.783	-0.0457887	TG (R1CO2H+R2CO2H+R3CO2H=52:1)	C55H104O6	Glycerolipids (GL)	Triacylglycerols (TG) [GL0301]	Triacylglycerols (TG) [GL0301]	859.775	895.752	919.797	865.784	881.757	897.731	878.818	867.799	883.773	899.747	873.807	905.755	937.703
329.283	14.868	up	20.6762	329.269	328.261	-0.0142466	MG (RCO2H=16:1)	C19H36O4	Glycerolipids (GL)	Monoacylglycerols (MG) [GL0101]	Monoacylglycerols (MG) [GL0101]	327.254	363.23	387.275	333.262	349.235	365.209	346.296	335.277	351.251	367.225	341.286	373.233	405.181
387.311	51.2847	up	20.017	387.347	386.34	0.0366069	MG (RCO2H=20:0)	C23H46O4	Glycerolipids (GL)	Monoacylglycerols (MG) [GL0101]	Monoacylglycerols (MG) [GL0101]	385.332	421.308	445.353	391.34	407.314	423.288	404.374	393.356	409.329	425.303	399.364	431.311	463.259
801.681	85.7654	up	22.8127	801.697	800.689	0.0165944	TG (R1CO2H+R2CO2H+R3CO2H=48:3)	C51H92O6	Glycerolipids (GL)	Triacylglycerols (TG) [GL0301]	Triacylglycerols (TG) [GL0301]	799.682	835.658	859.703	805.69	821.664	837.637	818.724	807.705	823.679	839.653	813.714	845.661	877.609
413.324	145.384	up	20.0423	413.363	412.355	0.0392959	MG (RCO2H=22:1)	C25H48O4	Glycerolipids (GL)	Monoacylglycerols (MG) [GL0101]	Monoacylglycerols (MG) [GL0101]	411.347	447.324	471.369	417.356	433.329	449.303	430.39	419.371	435.345	451.319	425.379	457.327	489.275
401.327	378.9	up	20.7088	401.363	400.355	0.0365243	MG (RCO2H=21:0)	C24H48O4	Glycerolipids (GL)	Monoacylglycerols (MG) [GL0101]	Monoacylglycerols (MG) [GL0101]	399.347	435.324	459.369	405.356	421.329	437.303	418.39	407.371	423.345	439.319	413.379	445.327	477.275

## Sheet: POLYKETIDES 
QUERIED [M+H]+	fold change	up/down	trmed	[M+H]+ (db)	M-Monoisotopic (db)*	Delta	SCIENTIFIC NAME	MOLECULAR FORMULAE	CATEGORY	MAIN CLASS	SUB CLASS	[M-H]- (db)	[M+Cl]- (db)	[M+HOAc-H]- (db)	[M+Li-2H]- (db)	[M+Na-2H]- (db)	[M+K-2H]- (db)	[M+NH4]+ (db)	[M+Li]+ (db)	[M+Na]+ (db)	[M+K]+ (db)	[M+2Li-H]+ (db)	[M+2Na-H]+ (db)	[M+2K-H]+ (db)
844.577	4.03038	up	20.6772	844.544	843.536	-0.0330087	Mbt -Fe (R=18:0)	C45H73N5O10	Polyketides (PK)	Non-ribosomal peptides/polyketide hybrids [PK14]	Non-ribosomal peptides/polyketide hybrids [PK14]	842.528	878.505	902.549	848.536	864.51	880.484	861.57	850.552	866.526	882.499	856.56	888.507	920.455
858.525	2.10737	up	14.991	858.559	857.551	0.0339791	Mbt -Fe (R=19:0)	C46H75N5O10	Polyketides (PK)	Non-ribosomal peptides/polyketide hybrids [PK14]	Non-ribosomal peptides/polyketide hybrids [PK14]	856.544	892.52	916.565	862.552	878.526	894.499	875.586	864.567	880.541	896.515	870.576	902.523	934.471
737.563	-254.488	down	26.1325	737.57	736.562	0.0067797	MPM (C34)	C40H81O9P1	Polyketides (PK)	Mannosyl-b1-phosphomycoketides (MPM) [PK01y]	Mannosyl-b1-phosphomycoketides (MPM) [PK01y]	735.554	771.531	795.575	741.562	757.536	773.51	754.596	743.578	759.552	775.526	749.586	781.534	813.481
828.515	1.81301	up	15.2142	828.512	827.504	-0.0028437	Mbt -Fe (R=17:1)	C44H69N5O10	Polyketides (PK)	Non-ribosomal peptides/polyketide hybrids [PK14]	Non-ribosomal peptides/polyketide hybrids [PK14]	826.497	862.473	886.518	832.505	848.479	864.453	845.539	834.52	850.494	866.468	840.529	872.476	904.424
830.561	-1.84859	down	21.7442	830.528	829.52	-0.0326787	Mbt -Fe (R=17:0)	C44H71N5O10	Polyketides (PK)	Non-ribosomal peptides/polyketide hybrids [PK14]	Non-ribosomal peptides/polyketide hybrids [PK14]	828.512	864.489	888.533	834.52	850.494	866.468	847.554	836.536	852.51	868.484	842.544	874.492	906.44
872.543	1.69847	up	15.3206	872.575	871.567	0.0319186	Mbt -Fe (R=20:0)	C47H77N5O10	Polyketides (PK)	Non-ribosomal peptides/polyketide hybrids [PK14]	Non-ribosomal peptides/polyketide hybrids [PK14]	870.559	906.536	930.58	876.567	892.541	908.515	889.601	878.583	894.557	910.531	884.591	916.539	948.487
723.535	2.55994	up	18.5183	723.554	722.546	0.0190984	MPM (C33)	C39H79O9P1	Polyketides (PK)	Mannosyl-b1-phosphomycoketides (MPM) [PK01y]	Mannosyl-b1-phosphomycoketides (MPM) [PK01y]	721.538	757.515	781.559	727.547	743.52	759.494	740.581	729.562	745.536	761.51	735.57	767.518	799.466
709.542	1.07442	up	34.448	709.538	708.531	-0.0034882	MPM (C32)	C38H77O9P1	Polyketides (PK)	Mannosyl-b1-phosphomycoketides (MPM) [PK01y]	Mannosyl-b1-phosphomycoketides (MPM) [PK01y]	707.523	743.499	767.544	713.531	729.505	745.479	726.565	715.547	731.52	747.494	721.555	753.502	785.45
681.511	1.01351	up	24.3107	681.507	680.499	-0.0038372	MPM (C30)	C36H73O9P1	Polyketides (PK)	Mannosyl-b1-phosphomycoketides (MPM) [PK01y]	Mannosyl-b1-phosphomycoketides (MPM) [PK01y]	679.491	715.468	739.513	685.5	701.473	717.447	698.534	687.515	703.489	719.463	693.523	725.471	757.419

## Sheet: GLYCEROPHOSPHOLIPIDS 
QUERIED [M+H]+	fold change	down/UP	trmed	[M+H]+ (db)	M-Monoisotopic (db)*	Delta	SCIENTIFIC NAME	MOLECULAR FORMULAE	CATEGORY	MAIN CLASS	SUB CLASS	[M-H]- (db)	[M+Cl]- (db)	[M+HOAc-H]- (db)	[M+Li-2H]- (db)	[M+Na-2H]- (db)	[M+K-2H]- (db)	[M+NH4]+ (db)	[M+Li]+ (db)	[M+Na]+ (db)	[M+K]+ (db)	[M+2Li-H]+ (db)	[M+2Na-H]+ (db)	[M+2K-H]+ (db)
1179.78	-1.0267	down	1.004	1179.75	1178.75	-0.022402	Ac1PIM1 (R1CO2H+R2CO2H+R3CO2H=46:2)	C61H111O19P1	Glycerophospholipids (GP)	Monoacylated diacylglycerophosphoinositolmonomannosides (Ac1PIM1) [GP15y]	Monoacylated diacylglycerophosphoinositolmonomannosides (Ac1PIM1) [GP15y]	1177.74	1213.71	1237.76	1183.75	1199.72	1215.69	1196.78	1185.76	1201.74	1217.71	1191.77	1223.72	1255.67
1235.77	3.60348	UP	1.01933	1235.82	1234.81	0.048565	Ac1PIM1 (R1CO2H+R2CO2H+R3CO2H=50:2)	C65H119O19P1	Glycerophospholipids (GP)	Monoacylated diacylglycerophosphoinositolmonomannosides (Ac1PIM1) [GP15y]	Monoacylated diacylglycerophosphoinositolmonomannosides (Ac1PIM1) [GP15y]	1233.8	1269.78	1293.82	1239.81	1255.78	1271.76	1252.84	1241.82	1257.8	1273.77	1247.83	1279.78	1311.73
1233.84	1.79124	UP	30.8407	1233.8	1232.79	-0.037067	Ac1PIM1 (R1CO2H+R2CO2H+R3CO2H=50:3)	C65H117O19P1	Glycerophospholipids (GP)	Monoacylated diacylglycerophosphoinositolmonomannosides (Ac1PIM1) [GP15y]	Monoacylated diacylglycerophosphoinositolmonomannosides (Ac1PIM1) [GP15y]	1231.78	1267.76	1291.81	1237.79	1253.77	1269.74	1250.83	1239.81	1255.78	1271.76	1245.82	1277.76	1309.71
1229.76	1.15345	UP	1.00567	1229.77	1228.76	0.010671	Ac1PIM1 (R1CO2H+R2CO2H+R3CO2H=50:5)	C65H113O19P1	Glycerophospholipids (GP)	Monoacylated diacylglycerophosphoinositolmonomannosides (Ac1PIM1) [GP15y]	Monoacylated diacylglycerophosphoinositolmonomannosides (Ac1PIM1) [GP15y]	1227.75	1263.73	1287.77	1233.76	1249.74	1265.71	1246.8	1235.78	1251.75	1267.73	1241.79	1273.73	1305.68
1305.89	-2.41045	down	34.8517	1305.89	1304.89	3.2e-05	Ac1PIM1 (R1CO2H+R2CO2H+R3CO2H=55:2)	C70H129O19P1	Glycerophospholipids (GP)	Monoacylated diacylglycerophosphoinositolmonomannosides (Ac1PIM1) [GP15y]	Monoacylated diacylglycerophosphoinositolmonomannosides (Ac1PIM1) [GP15y]	1303.88	1339.86	1363.9	1309.89	1325.86	1341.83	1322.92	1311.9	1327.88	1343.85	1317.91	1349.86	1381.81
1321.89	1.66686	UP	30.5275	1321.93	1320.92	0.04009	Ac1PIM1 (R1CO2H+R2CO2H+R3CO2H=56:1)	C71H133O19P1	Glycerophospholipids (GP)	Monoacylated diacylglycerophosphoinositolmonomannosides (Ac1PIM1) [GP15y]	Monoacylated diacylglycerophosphoinositolmonomannosides (Ac1PIM1) [GP15y]	1319.91	1355.89	1379.93	1325.92	1341.89	1357.87	1338.95	1327.93	1343.91	1359.88	1333.94	1365.89	1397.84
1467.97	-1.25081	down	1.004	1467.95	1466.94	-0.022691	Ac1PIM2 (R1CO2H+R2CO2H+R3CO2H=55:2,R4=H)	C76H139O24P1	Glycerophospholipids (GP)	Monoacylated diacylglycerophosphoinositoldimannosides (Ac1PIM2) [GP15y]	Monoacylated diacylglycerophosphoinositoldimannosides (Ac1PIM2) [GP15y]	1465.93	1501.91	1525.95	1471.94	1487.91	1503.89	1484.97	1473.96	1489.93	1505.9	1479.96	1511.91	1543.86
1535.96	-1.08801	down	1.003	1535.92	1534.91	-0.035751	Ac1PIM3 (R1CO2H+R2CO2H+R3CO2H=48:0,R4=H)	C75H139O29P1	Glycerophospholipids (GP)	Monoacylated diacylglycerophosphoinositoltrimannosides (Ac1PIM3) [GP15y]	Monoacylated diacylglycerophosphoinositoltrimannosides (Ac1PIM3) [GP15y]	1533.91	1569.88	1593.93	1539.91	1555.89	1571.86	1552.95	1541.93	1557.9	1573.88	1547.94	1579.89	1611.83
1632.03	-1.02756	down	1.004	1632.02	1631.01	-0.0105	Ac1PIM3 (R1CO2H+R2CO2H+R3CO2H=55:1,R4=H)	C82H151O29P1	Glycerophospholipids (GP)	Monoacylated diacylglycerophosphoinositoltrimannosides (Ac1PIM3) [GP15y]	Monoacylated diacylglycerophosphoinositoltrimannosides (Ac1PIM3) [GP15y]	1630	1665.98	1690.02	1636.01	1651.98	1667.96	1649.04	1638.02	1654	1669.97	1644.03	1675.98	1707.93
1632.03	-1.02756	down	1.004	1632.07	1631.06	0.04114	Ac2PIM2 (R1CO2H+R2CO2H+R3CO2H+R4CO2H=66:4)	C87H155O25P1	Glycerophospholipids (GP)	Diacylated diacylglycerophosphoinositoldimannosides (Ac2PIM2) [GP15y]	Diacylated diacylglycerophosphoinositoldimannosides (Ac2PIM2) [GP15y]	1630.05	1666.03	1690.07	1636.06	1652.03	1668.01	1649.09	1638.08	1654.05	1670.02	1644.08	1676.03	1707.98
1305.89	-2.41045	down	34.8517	1305.89	1304.88	-0.008212	CL (2R1CO2H+2R2CO2H=61:3)	C70H130O17P2	Glycerophospholipids (GP)	Diacylglycerophosphoglycerophosphodiradylglycerols (CL) [GP1201]	Diacylglycerophosphoglycerophosphodiradylglycerols (CL) [GP1201]	1303.87	1339.85	1363.89	1309.88	1325.85	1341.83	1322.91	1311.89	1327.87	1343.84	1317.9	1349.85	1381.8
1321.89	1.66686	UP	30.5275	1321.92	1320.91	0.031846	CL (2R1CO2H+2R2CO2H=62:2)	C71H134O17P2	Glycerophospholipids (GP)	Diacylglycerophosphoglycerophosphodiradylglycerols (CL) [GP1201]	Diacylglycerophosphoglycerophosphodiradylglycerols (CL) [GP1201]	1319.9	1355.88	1379.92	1325.91	1341.88	1357.86	1338.94	1327.93	1343.9	1359.87	1333.93	1365.88	1397.83
1337.9	60.8463	UP	20.7088	1337.95	1336.94	0.046305	CL (2R1CO2H+2R2CO2H=63:1)	C72H138O17P2	Glycerophospholipids (GP)	Diacylglycerophosphoglycerophosphodiradylglycerols (CL) [GP1201]	Diacylglycerophosphoglycerophosphodiradylglycerols (CL) [GP1201]	1335.93	1371.91	1395.95	1341.94	1357.92	1373.89	1354.98	1343.96	1359.93	1375.9	1349.97	1381.91	1413.86
1345.95	2.79484	UP	26.6418	1345.92	1344.91	-0.028416	CL (2R1CO2H+2R2CO2H=64:4)	C73H134O17P2	Glycerophospholipids (GP)	Diacylglycerophosphoglycerophosphodiradylglycerols (CL) [GP1201]	Diacylglycerophosphoglycerophosphodiradylglycerols (CL) [GP1201]	1343.9	1379.88	1403.92	1349.91	1365.88	1381.86	1362.94	1351.93	1367.9	1383.87	1357.93	1389.88	1421.83
1366.02	1.01792	UP	1.004	1365.98	1364.97	-0.037784	CL (2R1CO2H+2R2CO2H=65:1)	C74H142O17P2	Glycerophospholipids (GP)	Diacylglycerophosphoglycerophosphodiradylglycerols (CL) [GP1201]	Diacylglycerophosphoglycerophosphodiradylglycerols (CL) [GP1201]	1363.96	1399.94	1423.99	1369.97	1385.95	1401.92	1383.01	1371.99	1387.96	1403.94	1378	1409.94	1441.89
1434	-1.01441	down	1.0115	1434.04	1433.03	0.038216	CL (2R1CO2H+2R2CO2H=70:2)	C79H150O17P2	Glycerophospholipids (GP)	Diacylglycerophosphoglycerophosphodiradylglycerols (CL) [GP1201]	Diacylglycerophosphoglycerophosphodiradylglycerols (CL) [GP1201]	1432.03	1468	1492.05	1438.04	1454.01	1469.98	1451.07	1440.05	1456.02	1472	1446.06	1478.01	1509.95
1474.05	-1.09844	down	1.00383	1474.07	1473.07	0.023267	CL (2R1CO2H+2R2CO2H=73:3)	C82H154O17P2	Glycerophospholipids (GP)	Diacylglycerophosphoglycerophosphodiradylglycerols (CL) [GP1201]	Diacylglycerophosphoglycerophosphodiradylglycerols (CL) [GP1201]	1472.06	1508.03	1532.08	1478.07	1494.04	1510.01	1491.1	1480.08	1496.06	1512.03	1486.09	1518.04	1549.99
1536.2	-1.11743	down	1.00392	1536.18	1535.18	-0.019947	CL (2R1CO2H+2R2CO2H=77:0)	C86H168O17P2	Glycerophospholipids (GP)	Diacylglycerophosphoglycerophosphodiradylglycerols (CL) [GP1201]	Diacylglycerophosphoglycerophosphodiradylglycerols (CL) [GP1201]	1534.17	1570.14	1594.19	1540.18	1556.15	1572.12	1553.21	1542.19	1558.17	1574.14	1548.2	1580.15	1612.1
454.342	-1.06146	down	14.9738	454.293	453.286	-0.0485877	Lyso-PE (R1CO2H=16:0)	C21H44N1O7P1	Glycerophospholipids (GP)	Monoacylglycerolphosphoethanolamines (Lyso-PE) [GP0205]	Monoacylglycerolphosphoethanolamines (Lyso-PE) [GP0205]	452.278	488.254	512.299	458.286	474.26	490.234	471.32	460.302	476.275	492.249	466.31	498.257	530.205
454.278	-1.11568	down	17.7437	454.293	453.286	0.0150355	Lyso-PE (R1CO2H=16:0)	C21H44N1O7P1	Glycerophospholipids (GP)	Monoacylglycerolphosphoethanolamines (Lyso-PE) [GP0205]	Monoacylglycerolphosphoethanolamines (Lyso-PE) [GP0205]	452.278	488.254	512.299	458.286	474.26	490.234	471.32	460.302	476.275	492.249	466.31	498.257	530.205
454.296	-1.13169	down	23.5969	454.293	453.286	-0.0026347	Lyso-PE (R1CO2H=16:0)	C21H44N1O7P1	Glycerophospholipids (GP)	Monoacylglycerolphosphoethanolamines (Lyso-PE) [GP0205]	Monoacylglycerolphosphoethanolamines (Lyso-PE) [GP0205]	452.278	488.254	512.299	458.286	474.26	490.234	471.32	460.302	476.275	492.249	466.31	498.257	530.205
454.294	-1.3755	down	23.2123	454.293	453.286	-0.0002198	Lyso-PE (R1CO2H=16:0)	C21H44N1O7P1	Glycerophospholipids (GP)	Monoacylglycerolphosphoethanolamines (Lyso-PE) [GP0205]	Monoacylglycerolphosphoethanolamines (Lyso-PE) [GP0205]	452.278	488.254	512.299	458.286	474.26	490.234	471.32	460.302	476.275	492.249	466.31	498.257	530.205
454.256	1.58115	UP	15.0773	454.293	453.286	0.037298	Lyso-PE (R1CO2H=16:0)	C21H44N1O7P1	Glycerophospholipids (GP)	Monoacylglycerolphosphoethanolamines (Lyso-PE) [GP0205]	Monoacylglycerolphosphoethanolamines (Lyso-PE) [GP0205]	452.278	488.254	512.299	458.286	474.26	490.234	471.32	460.302	476.275	492.249	466.31	498.257	530.205
454.321	1.59968	UP	24.1345	454.293	453.286	-0.027153	Lyso-PE (R1CO2H=16:0)	C21H44N1O7P1	Glycerophospholipids (GP)	Monoacylglycerolphosphoethanolamines (Lyso-PE) [GP0205]	Monoacylglycerolphosphoethanolamines (Lyso-PE) [GP0205]	452.278	488.254	512.299	458.286	474.26	490.234	471.32	460.302	476.275	492.249	466.31	498.257	530.205
454.333	1.61981	UP	22.6726	454.293	453.286	-0.0398065	Lyso-PE (R1CO2H=16:0)	C21H44N1O7P1	Glycerophospholipids (GP)	Monoacylglycerolphosphoethanolamines (Lyso-PE) [GP0205]	Monoacylglycerolphosphoethanolamines (Lyso-PE) [GP0205]	452.278	488.254	512.299	458.286	474.26	490.234	471.32	460.302	476.275	492.249	466.31	498.257	530.205
454.323	20.8915	UP	20.942	454.293	453.286	-0.0291715	Lyso-PE (R1CO2H=16:0)	C21H44N1O7P1	Glycerophospholipids (GP)	Monoacylglycerolphosphoethanolamines (Lyso-PE) [GP0205]	Monoacylglycerolphosphoethanolamines (Lyso-PE) [GP0205]	452.278	488.254	512.299	458.286	474.26	490.234	471.32	460.302	476.275	492.249	466.31	498.257	530.205
454.323	32.4481	UP	20.2462	454.293	453.286	-0.0298037	Lyso-PE (R1CO2H=16:0)	C21H44N1O7P1	Glycerophospholipids (GP)	Monoacylglycerolphosphoethanolamines (Lyso-PE) [GP0205]	Monoacylglycerolphosphoethanolamines (Lyso-PE) [GP0205]	452.278	488.254	512.299	458.286	474.26	490.234	471.32	460.302	476.275	492.249	466.31	498.257	530.205
452.28	-1.3454	down	22.1513	452.278	451.27	-0.0023058	Lyso-PE (R1CO2H=16:1)	C21H42N1O7P1	Glycerophospholipids (GP)	Monoacylglycerolphosphoethanolamines (Lyso-PE) [GP0205]	Monoacylglycerolphosphoethanolamines (Lyso-PE) [GP0205]	450.262	486.239	510.283	456.27	472.244	488.218	469.304	458.286	474.26	490.234	464.294	496.242	528.189
452.311	1.3579	UP	32.524	452.278	451.27	-0.0334349	Lyso-PE (R1CO2H=16:1)	C21H42N1O7P1	Glycerophospholipids (GP)	Monoacylglycerolphosphoethanolamines (Lyso-PE) [GP0205]	Monoacylglycerolphosphoethanolamines (Lyso-PE) [GP0205]	450.262	486.239	510.283	456.27	472.244	488.218	469.304	458.286	474.26	490.234	464.294	496.242	528.189
452.323	1.50977	UP	23.7222	452.278	451.27	-0.0449475	Lyso-PE (R1CO2H=16:1)	C21H42N1O7P1	Glycerophospholipids (GP)	Monoacylglycerolphosphoethanolamines (Lyso-PE) [GP0205]	Monoacylglycerolphosphoethanolamines (Lyso-PE) [GP0205]	450.262	486.239	510.283	456.27	472.244	488.218	469.304	458.286	474.26	490.234	464.294	496.242	528.189
452.307	-1.55192	down	32.2067	452.278	451.27	-0.0297314	Lyso-PE (R1CO2H=16:1)	C21H42N1O7P1	Glycerophospholipids (GP)	Monoacylglycerolphosphoethanolamines (Lyso-PE) [GP0205]	Monoacylglycerolphosphoethanolamines (Lyso-PE) [GP0205]	450.262	486.239	510.283	456.27	472.244	488.218	469.304	458.286	474.26	490.234	464.294	496.242	528.189
452.306	4.66985	UP	20.117	452.278	451.27	-0.0282275	Lyso-PE (R1CO2H=16:1)	C21H42N1O7P1	Glycerophospholipids (GP)	Monoacylglycerolphosphoethanolamines (Lyso-PE) [GP0205]	Monoacylglycerolphosphoethanolamines (Lyso-PE) [GP0205]	450.262	486.239	510.283	456.27	472.244	488.218	469.304	458.286	474.26	490.234	464.294	496.242	528.189
452.287	-10.443	down	18.3682	452.278	451.27	-0.0092725	Lyso-PE (R1CO2H=16:1)	C21H42N1O7P1	Glycerophospholipids (GP)	Monoacylglycerolphosphoethanolamines (Lyso-PE) [GP0205]	Monoacylglycerolphosphoethanolamines (Lyso-PE) [GP0205]	450.262	486.239	510.283	456.27	472.244	488.218	469.304	458.286	474.26	490.234	464.294	496.242	528.189
468.339	26.9533	UP	21.894	468.309	467.301	-0.0301975	Lyso-PE (R1CO2H=17:0)	C22H46N1O7P1	Glycerophospholipids (GP)	Monoacylglycerolphosphoethanolamines (Lyso-PE) [GP0205]	Monoacylglycerolphosphoethanolamines (Lyso-PE) [GP0205]	466.293	502.27	526.314	472.302	488.275	504.249	485.336	474.317	490.291	506.265	480.325	512.273	544.221
466.32	1.05031	UP	32.624	466.293	465.286	-0.0262268	Lyso-PE (R1CO2H=17:1)	C22H44N1O7P1	Glycerophospholipids (GP)	Monoacylglycerolphosphoethanolamines (Lyso-PE) [GP0205]	Monoacylglycerolphosphoethanolamines (Lyso-PE) [GP0205]	464.278	500.254	524.299	470.286	486.26	502.234	483.32	472.302	488.275	504.249	478.31	510.257	542.205
466.34	1.1793	UP	25.056	466.293	465.286	-0.0464048	Lyso-PE (R1CO2H=17:1)	C22H44N1O7P1	Glycerophospholipids (GP)	Monoacylglycerolphosphoethanolamines (Lyso-PE) [GP0205]	Monoacylglycerolphosphoethanolamines (Lyso-PE) [GP0205]	464.278	500.254	524.299	470.286	486.26	502.234	483.32	472.302	488.275	504.249	478.31	510.257	542.205
466.281	1.21568	UP	20.5153	466.293	465.286	0.0125221	Lyso-PE (R1CO2H=17:1)	C22H44N1O7P1	Glycerophospholipids (GP)	Monoacylglycerolphosphoethanolamines (Lyso-PE) [GP0205]	Monoacylglycerolphosphoethanolamines (Lyso-PE) [GP0205]	464.278	500.254	524.299	470.286	486.26	502.234	483.32	472.302	488.275	504.249	478.31	510.257	542.205
466.251	1.5286	UP	15.0576	466.293	465.286	0.0425659	Lyso-PE (R1CO2H=17:1)	C22H44N1O7P1	Glycerophospholipids (GP)	Monoacylglycerolphosphoethanolamines (Lyso-PE) [GP0205]	Monoacylglycerolphosphoethanolamines (Lyso-PE) [GP0205]	464.278	500.254	524.299	470.286	486.26	502.234	483.32	472.302	488.275	504.249	478.31	510.257	542.205
482.362	1.05221	UP	32.4482	482.325	481.317	-0.0370507	Lyso-PE (R1CO2H=18:0)	C23H48N1O7P1	Glycerophospholipids (GP)	Monoacylglycerolphosphoethanolamines (Lyso-PE) [GP0205]	Monoacylglycerolphosphoethanolamines (Lyso-PE) [GP0205]	480.309	516.286	540.33	486.317	502.291	518.265	499.351	488.333	504.307	520.281	494.341	526.289	558.236
482.37	1.1313	UP	25.054	482.325	481.317	-0.0449232	Lyso-PE (R1CO2H=18:0)	C23H48N1O7P1	Glycerophospholipids (GP)	Monoacylglycerolphosphoethanolamines (Lyso-PE) [GP0205]	Monoacylglycerolphosphoethanolamines (Lyso-PE) [GP0205]	480.309	516.286	540.33	486.317	502.291	518.265	499.351	488.333	504.307	520.281	494.341	526.289	558.236
482.331	1.26255	UP	26.0773	482.325	481.317	-0.00613	Lyso-PE (R1CO2H=18:0)	C23H48N1O7P1	Glycerophospholipids (GP)	Monoacylglycerolphosphoethanolamines (Lyso-PE) [GP0205]	Monoacylglycerolphosphoethanolamines (Lyso-PE) [GP0205]	480.309	516.286	540.33	486.317	502.291	518.265	499.351	488.333	504.307	520.281	494.341	526.289	558.236
482.306	1.8358	UP	15.1623	482.325	481.317	0.0189653	Lyso-PE (R1CO2H=18:0)	C23H48N1O7P1	Glycerophospholipids (GP)	Monoacylglycerolphosphoethanolamines (Lyso-PE) [GP0205]	Monoacylglycerolphosphoethanolamines (Lyso-PE) [GP0205]	480.309	516.286	540.33	486.317	502.291	518.265	499.351	488.333	504.307	520.281	494.341	526.289	558.236
482.361	-4.56834	down	20.7659	482.325	481.317	-0.0359066	Lyso-PE (R1CO2H=18:0)	C23H48N1O7P1	Glycerophospholipids (GP)	Monoacylglycerolphosphoethanolamines (Lyso-PE) [GP0205]	Monoacylglycerolphosphoethanolamines (Lyso-PE) [GP0205]	480.309	516.286	540.33	486.317	502.291	518.265	499.351	488.333	504.307	520.281	494.341	526.289	558.236
482.354	12.4563	UP	22.5257	482.325	481.317	-0.0294798	Lyso-PE (R1CO2H=18:0)	C23H48N1O7P1	Glycerophospholipids (GP)	Monoacylglycerolphosphoethanolamines (Lyso-PE) [GP0205]	Monoacylglycerolphosphoethanolamines (Lyso-PE) [GP0205]	480.309	516.286	540.33	486.317	502.291	518.265	499.351	488.333	504.307	520.281	494.341	526.289	558.236
482.355	215.045	UP	22.0767	482.325	481.317	-0.0303263	Lyso-PE (R1CO2H=18:0)	C23H48N1O7P1	Glycerophospholipids (GP)	Monoacylglycerolphosphoethanolamines (Lyso-PE) [GP0205]	Monoacylglycerolphosphoethanolamines (Lyso-PE) [GP0205]	480.309	516.286	540.33	486.317	502.291	518.265	499.351	488.333	504.307	520.281	494.341	526.289	558.236
480.333	1.04192	UP	24.4413	480.309	479.301	-0.024222	Lyso-PE (R1CO2H=18:1)	C23H46N1O7P1	Glycerophospholipids (GP)	Monoacylglycerolphosphoethanolamines (Lyso-PE) [GP0205]	Monoacylglycerolphosphoethanolamines (Lyso-PE) [GP0205]	478.293	514.27	538.314	484.302	500.275	516.249	497.336	486.317	502.291	518.265	492.325	524.273	556.221
480.31	-1.04342	down	24.0945	480.309	479.301	-0.0011191	Lyso-PE (R1CO2H=18:1)	C23H46N1O7P1	Glycerophospholipids (GP)	Monoacylglycerolphosphoethanolamines (Lyso-PE) [GP0205]	Monoacylglycerolphosphoethanolamines (Lyso-PE) [GP0205]	478.293	514.27	538.314	484.302	500.275	516.249	497.336	486.317	502.291	518.265	492.325	524.273	556.221
480.327	1.7639	UP	20.515	480.309	479.301	-0.0181853	Lyso-PE (R1CO2H=18:1)	C23H46N1O7P1	Glycerophospholipids (GP)	Monoacylglycerolphosphoethanolamines (Lyso-PE) [GP0205]	Monoacylglycerolphosphoethanolamines (Lyso-PE) [GP0205]	478.293	514.27	538.314	484.302	500.275	516.249	497.336	486.317	502.291	518.265	492.325	524.273	556.221
480.34	4.98692	UP	22.0223	480.309	479.301	-0.0305458	Lyso-PE (R1CO2H=18:1)	C23H46N1O7P1	Glycerophospholipids (GP)	Monoacylglycerolphosphoethanolamines (Lyso-PE) [GP0205]	Monoacylglycerolphosphoethanolamines (Lyso-PE) [GP0205]	478.293	514.27	538.314	484.302	500.275	516.249	497.336	486.317	502.291	518.265	492.325	524.273	556.221
496.341	-1.08476	down	26.9205	496.34	495.332	-0.0005702	Lyso-PE (R1CO2H=19:0)	C24H50N1O7P1	Glycerophospholipids (GP)	Monoacylglycerolphosphoethanolamines (Lyso-PE) [GP0205]	Monoacylglycerolphosphoethanolamines (Lyso-PE) [GP0205]	494.325	530.301	554.346	500.333	516.307	532.281	513.367	502.348	518.322	534.296	508.357	540.304	572.252
496.295	1.13704	UP	22.0177	496.34	495.332	0.0453699	Lyso-PE (R1CO2H=19:0)	C24H50N1O7P1	Glycerophospholipids (GP)	Monoacylglycerolphosphoethanolamines (Lyso-PE) [GP0205]	Monoacylglycerolphosphoethanolamines (Lyso-PE) [GP0205]	494.325	530.301	554.346	500.333	516.307	532.281	513.367	502.348	518.322	534.296	508.357	540.304	572.252
496.333	-1.28134	down	31.8672	496.34	495.332	0.0076668	Lyso-PE (R1CO2H=19:0)	C24H50N1O7P1	Glycerophospholipids (GP)	Monoacylglycerolphosphoethanolamines (Lyso-PE) [GP0205]	Monoacylglycerolphosphoethanolamines (Lyso-PE) [GP0205]	494.325	530.301	554.346	500.333	516.307	532.281	513.367	502.348	518.322	534.296	508.357	540.304	572.252
496.314	-5.92681	down	18.4647	496.34	495.332	0.0261776	Lyso-PE (R1CO2H=19:0)	C24H50N1O7P1	Glycerophospholipids (GP)	Monoacylglycerolphosphoethanolamines (Lyso-PE) [GP0205]	Monoacylglycerolphosphoethanolamines (Lyso-PE) [GP0205]	494.325	530.301	554.346	500.333	516.307	532.281	513.367	502.348	518.322	534.296	508.357	540.304	572.252
494.324	-1.02808	down	23.991	494.325	493.317	0.0004033	Lyso-PE (R1CO2H=19:1)	C24H48N1O7P1	Glycerophospholipids (GP)	Monoacylglycerolphosphoethanolamines (Lyso-PE) [GP0205]	Monoacylglycerolphosphoethanolamines (Lyso-PE) [GP0205]	492.309	528.286	552.33	498.317	514.291	530.265	511.351	500.333	516.307	532.281	506.341	538.289	570.236
494.358	-1.1658	down	31.8677	494.325	493.317	-0.0334716	Lyso-PE (R1CO2H=19:1)	C24H48N1O7P1	Glycerophospholipids (GP)	Monoacylglycerolphosphoethanolamines (Lyso-PE) [GP0205]	Monoacylglycerolphosphoethanolamines (Lyso-PE) [GP0205]	492.309	528.286	552.33	498.317	514.291	530.265	511.351	500.333	516.307	532.281	506.341	538.289	570.236
494.364	-1.36279	down	22.2425	494.325	493.317	-0.0392393	Lyso-PE (R1CO2H=19:1)	C24H48N1O7P1	Glycerophospholipids (GP)	Monoacylglycerolphosphoethanolamines (Lyso-PE) [GP0205]	Monoacylglycerolphosphoethanolamines (Lyso-PE) [GP0205]	492.309	528.286	552.33	498.317	514.291	530.265	511.351	500.333	516.307	532.281	506.341	538.289	570.236
510.346	-1.00912	down	32.2478	510.356	509.348	0.0100653	Lyso-PE (R1CO2H=20:0)	C25H52N1O7P1	Glycerophospholipids (GP)	Monoacylglycerolphosphoethanolamines (Lyso-PE) [GP0205]	Monoacylglycerolphosphoethanolamines (Lyso-PE) [GP0205]	508.34	544.317	568.361	514.348	530.322	546.296	527.383	516.364	532.338	548.312	522.372	554.32	586.268
510.387	2.14588	UP	22.9417	510.356	509.348	-0.0309398	Lyso-PE (R1CO2H=20:0)	C25H52N1O7P1	Glycerophospholipids (GP)	Monoacylglycerolphosphoethanolamines (Lyso-PE) [GP0205]	Monoacylglycerolphosphoethanolamines (Lyso-PE) [GP0205]	508.34	544.317	568.361	514.348	530.322	546.296	527.383	516.364	532.338	548.312	522.372	554.32	586.268
469.295	3.92666	UP	20.2707	469.257	468.249	-0.0379285	Lyso-PG (RCO2H=15:1)	C21H41O9P1	Glycerophospholipids (GP)	Monoacylglycerophosphoglycerols (Lyso-GP) [GP0405]	Monoacylglycerophosphoglycerols (Lyso-GP) [GP0405]	467.241	503.218	527.262	473.249	489.223	505.197	486.283	475.265	491.239	507.213	481.273	513.221	545.168
485.292	-1.03176	down	27.387	485.288	484.28	-0.0041423	Lyso-PG (RCO2H=16:0)	C22H45O9P1	Glycerophospholipids (GP)	Monoacylglycerophosphoglycerols (Lyso-GP) [GP0405]	Monoacylglycerophosphoglycerols (Lyso-GP) [GP0405]	483.272	519.249	543.293	489.28	505.254	521.228	502.314	491.296	507.27	523.244	497.304	529.252	561.2
485.303	1.05357	UP	24.4085	485.288	484.28	-0.0154112	Lyso-PG (RCO2H=16:0)	C22H45O9P1	Glycerophospholipids (GP)	Monoacylglycerophosphoglycerols (Lyso-GP) [GP0405]	Monoacylglycerophosphoglycerols (Lyso-GP) [GP0405]	483.272	519.249	543.293	489.28	505.254	521.228	502.314	491.296	507.27	523.244	497.304	529.252	561.2
485.317	-1.23924	down	30.2622	485.288	484.28	-0.0291257	Lyso-PG (RCO2H=16:0)	C22H45O9P1	Glycerophospholipids (GP)	Monoacylglycerophosphoglycerols (Lyso-GP) [GP0405]	Monoacylglycerophosphoglycerols (Lyso-GP) [GP0405]	483.272	519.249	543.293	489.28	505.254	521.228	502.314	491.296	507.27	523.244	497.304	529.252	561.2
485.285	2.20461	UP	15.1692	485.288	484.28	0.0031404	Lyso-PG (RCO2H=16:0)	C22H45O9P1	Glycerophospholipids (GP)	Monoacylglycerophosphoglycerols (Lyso-GP) [GP0405]	Monoacylglycerophosphoglycerols (Lyso-GP) [GP0405]	483.272	519.249	543.293	489.28	505.254	521.228	502.314	491.296	507.27	523.244	497.304	529.252	561.2
485.319	8.35283	UP	22.4385	485.288	484.28	-0.0312657	Lyso-PG (RCO2H=16:0)	C22H45O9P1	Glycerophospholipids (GP)	Monoacylglycerophosphoglycerols (Lyso-GP) [GP0405]	Monoacylglycerophosphoglycerols (Lyso-GP) [GP0405]	483.272	519.249	543.293	489.28	505.254	521.228	502.314	491.296	507.27	523.244	497.304	529.252	561.2
483.268	1.42511	UP	15.4598	483.272	482.264	0.0040858	Lyso-PG (RCO2H=16:1)	C22H43O9P1	Glycerophospholipids (GP)	Monoacylglycerophosphoglycerols (Lyso-GP) [GP0405]	Monoacylglycerophosphoglycerols (Lyso-GP) [GP0405]	481.257	517.233	541.278	487.265	503.239	519.213	500.299	489.28	505.254	521.228	495.289	527.236	559.184
483.263	1.51134	UP	13.9162	483.272	482.264	0.0092923	Lyso-PG (RCO2H=16:1)	C22H43O9P1	Glycerophospholipids (GP)	Monoacylglycerophosphoglycerols (Lyso-GP) [GP0405]	Monoacylglycerophosphoglycerols (Lyso-GP) [GP0405]	481.257	517.233	541.278	487.265	503.239	519.213	500.299	489.28	505.254	521.228	495.289	527.236	559.184
483.312	11.9369	UP	21.8715	483.272	482.264	-0.0394132	Lyso-PG (RCO2H=16:1)	C22H43O9P1	Glycerophospholipids (GP)	Monoacylglycerophosphoglycerols (Lyso-GP) [GP0405]	Monoacylglycerophosphoglycerols (Lyso-GP) [GP0405]	481.257	517.233	541.278	487.265	503.239	519.213	500.299	489.28	505.254	521.228	495.289	527.236	559.184
483.318	-501.709	down	24.3503	483.272	482.264	-0.046081	Lyso-PG (RCO2H=16:1)	C22H43O9P1	Glycerophospholipids (GP)	Monoacylglycerophosphoglycerols (Lyso-GP) [GP0405]	Monoacylglycerophosphoglycerols (Lyso-GP) [GP0405]	481.257	517.233	541.278	487.265	503.239	519.213	500.299	489.28	505.254	521.228	495.289	527.236	559.184
499.255	1.18455	UP	29.8527	499.304	498.296	0.0488593	Lyso-PG (RCO2H=17:0)	C23H47O9P1	Glycerophospholipids (GP)	Monoacylglycerophosphoglycerols (Lyso-GP) [GP0405]	Monoacylglycerophosphoglycerols (Lyso-GP) [GP0405]	497.288	533.265	557.309	503.296	519.27	535.244	516.33	505.312	521.286	537.259	511.32	543.267	575.215
499.337	3.1182	UP	22.071	499.304	498.296	-0.0336777	Lyso-PG (RCO2H=17:0)	C23H47O9P1	Glycerophospholipids (GP)	Monoacylglycerophosphoglycerols (Lyso-GP) [GP0405]	Monoacylglycerophosphoglycerols (Lyso-GP) [GP0405]	497.288	533.265	557.309	503.296	519.27	535.244	516.33	505.312	521.286	537.259	511.32	543.267	575.215
499.324	4.80552	UP	19.8875	499.304	498.296	-0.020359	Lyso-PG (RCO2H=17:0)	C23H47O9P1	Glycerophospholipids (GP)	Monoacylglycerophosphoglycerols (Lyso-GP) [GP0405]	Monoacylglycerophosphoglycerols (Lyso-GP) [GP0405]	497.288	533.265	557.309	503.296	519.27	535.244	516.33	505.312	521.286	537.259	511.32	543.267	575.215
497.327	14.8389	UP	22.088	497.288	496.28	-0.0387134	Lyso-PG (RCO2H=17:1)	C23H45O9P1	Glycerophospholipids (GP)	Monoacylglycerophosphoglycerols (Lyso-GP) [GP0405]	Monoacylglycerophosphoglycerols (Lyso-GP) [GP0405]	495.272	531.249	555.293	501.28	517.254	533.228	514.314	503.296	519.27	535.244	509.304	541.252	573.2
513.273	-1.07727	down	20.5888	513.319	512.311	0.046669	Lyso-PG (RCO2H=18:0)	C24H49O9P1	Glycerophospholipids (GP)	Monoacylglycerophosphoglycerols (Lyso-GP) [GP0405]	Monoacylglycerophosphoglycerols (Lyso-GP) [GP0405]	511.304	547.28	571.325	517.312	533.286	549.259	530.346	519.327	535.301	551.275	525.336	557.283	589.231
513.367	2.35348	UP	27.0748	513.319	512.311	-0.0481584	Lyso-PG (RCO2H=18:0)	C24H49O9P1	Glycerophospholipids (GP)	Monoacylglycerophosphoglycerols (Lyso-GP) [GP0405]	Monoacylglycerophosphoglycerols (Lyso-GP) [GP0405]	511.304	547.28	571.325	517.312	533.286	549.259	530.346	519.327	535.301	551.275	525.336	557.283	589.231
511.325	1.46099	UP	15.6008	511.304	510.296	-0.021875	Lyso-PG (RCO2H=18:1)	C24H47O9P1	Glycerophospholipids (GP)	Monoacylglycerophosphoglycerols (Lyso-GP) [GP0405]	Monoacylglycerophosphoglycerols (Lyso-GP) [GP0405]	509.288	545.265	569.309	515.296	531.27	547.244	528.33	517.312	533.286	549.259	523.32	555.267	587.215
511.271	1.64145	UP	13.6963	511.304	510.296	0.0325515	Lyso-PG (RCO2H=18:1)	C24H47O9P1	Glycerophospholipids (GP)	Monoacylglycerophosphoglycerols (Lyso-GP) [GP0405]	Monoacylglycerophosphoglycerols (Lyso-GP) [GP0405]	509.288	545.265	569.309	515.296	531.27	547.244	528.33	517.312	533.286	549.259	523.32	555.267	587.215
511.343	3.11939	UP	25.9445	511.304	510.296	-0.0389469	Lyso-PG (RCO2H=18:1)	C24H47O9P1	Glycerophospholipids (GP)	Monoacylglycerophosphoglycerols (Lyso-GP) [GP0405]	Monoacylglycerophosphoglycerols (Lyso-GP) [GP0405]	509.288	545.265	569.309	515.296	531.27	547.244	528.33	517.312	533.286	549.259	523.32	555.267	587.215
511.258	4.09716	UP	19.9929	511.304	510.296	0.0454487	Lyso-PG (RCO2H=18:1)	C24H47O9P1	Glycerophospholipids (GP)	Monoacylglycerophosphoglycerols (Lyso-GP) [GP0405]	Monoacylglycerophosphoglycerols (Lyso-GP) [GP0405]	509.288	545.265	569.309	515.296	531.27	547.244	528.33	517.312	533.286	549.259	523.32	555.267	587.215
527.343	1.09226	UP	24.2153	527.335	526.327	-0.0076957	Lyso-PG (RCO2H=19:0)	C25H51O9P1	Glycerophospholipids (GP)	Monoacylglycerophosphoglycerols (Lyso-GP) [GP0405]	Monoacylglycerophosphoglycerols (Lyso-GP) [GP0405]	525.319	561.296	585.34	531.327	547.301	563.275	544.361	533.343	549.317	565.291	539.351	571.299	603.247
527.292	1.4549	UP	14.1431	527.335	526.327	0.0429275	Lyso-PG (RCO2H=19:0)	C25H51O9P1	Glycerophospholipids (GP)	Monoacylglycerophosphoglycerols (Lyso-GP) [GP0405]	Monoacylglycerophosphoglycerols (Lyso-GP) [GP0405]	525.319	561.296	585.34	531.327	547.301	563.275	544.361	533.343	549.317	565.291	539.351	571.299	603.247
527.36	12.0314	UP	21.6521	527.335	526.327	-0.024696	Lyso-PG (RCO2H=19:0)	C25H51O9P1	Glycerophospholipids (GP)	Monoacylglycerophosphoglycerols (Lyso-GP) [GP0405]	Monoacylglycerophosphoglycerols (Lyso-GP) [GP0405]	525.319	561.296	585.34	531.327	547.301	563.275	544.361	533.343	549.317	565.291	539.351	571.299	603.247
527.321	-12.2863	down	34.267	527.335	526.327	0.013763	Lyso-PG (RCO2H=19:0)	C25H51O9P1	Glycerophospholipids (GP)	Monoacylglycerophosphoglycerols (Lyso-GP) [GP0405]	Monoacylglycerophosphoglycerols (Lyso-GP) [GP0405]	525.319	561.296	585.34	531.327	547.301	563.275	544.361	533.343	549.317	565.291	539.351	571.299	603.247
527.357	20.2592	UP	21.9432	527.335	526.327	-0.0216149	Lyso-PG (RCO2H=19:0)	C25H51O9P1	Glycerophospholipids (GP)	Monoacylglycerophosphoglycerols (Lyso-GP) [GP0405]	Monoacylglycerophosphoglycerols (Lyso-GP) [GP0405]	525.319	561.296	585.34	531.327	547.301	563.275	544.361	533.343	549.317	565.291	539.351	571.299	603.247
525.362	-1.03401	down	19.1281	525.319	524.311	-0.0430675	Lyso-PG (RCO2H=19:1)	C25H49O9P1	Glycerophospholipids (GP)	Monoacylglycerophosphoglycerols (Lyso-GP) [GP0405]	Monoacylglycerophosphoglycerols (Lyso-GP) [GP0405]	523.304	559.28	583.325	529.312	545.286	561.259	542.346	531.327	547.301	563.275	537.336	569.283	601.231
525.305	-1.14875	down	16.0108	525.319	524.311	0.0139237	Lyso-PG (RCO2H=19:1)	C25H49O9P1	Glycerophospholipids (GP)	Monoacylglycerophosphoglycerols (Lyso-GP) [GP0405]	Monoacylglycerophosphoglycerols (Lyso-GP) [GP0405]	523.304	559.28	583.325	529.312	545.286	561.259	542.346	531.327	547.301	563.275	537.336	569.283	601.231
525.364	1.32121	UP	24.871	525.319	524.311	-0.0449311	Lyso-PG (RCO2H=19:1)	C25H49O9P1	Glycerophospholipids (GP)	Monoacylglycerophosphoglycerols (Lyso-GP) [GP0405]	Monoacylglycerophosphoglycerols (Lyso-GP) [GP0405]	523.304	559.28	583.325	529.312	545.286	561.259	542.346	531.327	547.301	563.275	537.336	569.283	601.231
525.288	1.49857	UP	14.1528	525.319	524.311	0.031198	Lyso-PG (RCO2H=19:1)	C25H49O9P1	Glycerophospholipids (GP)	Monoacylglycerophosphoglycerols (Lyso-GP) [GP0405]	Monoacylglycerophosphoglycerols (Lyso-GP) [GP0405]	523.304	559.28	583.325	529.312	545.286	561.259	542.346	531.327	547.301	563.275	537.336	569.283	601.231
525.274	5.0436	UP	20.6823	525.319	524.311	0.0453842	Lyso-PG (RCO2H=19:1)	C25H49O9P1	Glycerophospholipids (GP)	Monoacylglycerophosphoglycerols (Lyso-GP) [GP0405]	Monoacylglycerophosphoglycerols (Lyso-GP) [GP0405]	523.304	559.28	583.325	529.312	545.286	561.259	542.346	531.327	547.301	563.275	537.336	569.283	601.231
541.358	-1.01466	down	20.1895	541.351	540.343	-0.0075927	Lyso-PG (RCO2H=20:0)	C26H53O9P1	Glycerophospholipids (GP)	Monoacylglycerophosphoglycerols (Lyso-GP) [GP0405]	Monoacylglycerophosphoglycerols (Lyso-GP) [GP0405]	539.335	575.312	599.356	545.343	561.317	577.291	558.377	547.359	563.332	579.306	553.367	585.314	617.262
541.363	-1.11217	down	31.5042	541.351	540.343	-0.0124442	Lyso-PG (RCO2H=20:0)	C26H53O9P1	Glycerophospholipids (GP)	Monoacylglycerophosphoglycerols (Lyso-GP) [GP0405]	Monoacylglycerophosphoglycerols (Lyso-GP) [GP0405]	539.335	575.312	599.356	545.343	561.317	577.291	558.377	547.359	563.332	579.306	553.367	585.314	617.262
541.36	-1.11753	down	18.9732	541.351	540.343	-0.0094074	Lyso-PG (RCO2H=20:0)	C26H53O9P1	Glycerophospholipids (GP)	Monoacylglycerophosphoglycerols (Lyso-GP) [GP0405]	Monoacylglycerophosphoglycerols (Lyso-GP) [GP0405]	539.335	575.312	599.356	545.343	561.317	577.291	558.377	547.359	563.332	579.306	553.367	585.314	617.262
541.358	-1.49522	down	20.5197	541.351	540.343	-0.0079281	Lyso-PG (RCO2H=20:0)	C26H53O9P1	Glycerophospholipids (GP)	Monoacylglycerophosphoglycerols (Lyso-GP) [GP0405]	Monoacylglycerophosphoglycerols (Lyso-GP) [GP0405]	539.335	575.312	599.356	545.343	561.317	577.291	558.377	547.359	563.332	579.306	553.367	585.314	617.262
541.358	1.59763	UP	20.9268	541.351	540.343	-0.0079465	Lyso-PG (RCO2H=20:0)	C26H53O9P1	Glycerophospholipids (GP)	Monoacylglycerophosphoglycerols (Lyso-GP) [GP0405]	Monoacylglycerophosphoglycerols (Lyso-GP) [GP0405]	539.335	575.312	599.356	545.343	561.317	577.291	558.377	547.359	563.332	579.306	553.367	585.314	617.262
541.359	6.56118	UP	27.029	541.351	540.343	-0.0083514	Lyso-PG (RCO2H=20:0)	C26H53O9P1	Glycerophospholipids (GP)	Monoacylglycerophosphoglycerols (Lyso-GP) [GP0405]	Monoacylglycerophosphoglycerols (Lyso-GP) [GP0405]	539.335	575.312	599.356	545.343	561.317	577.291	558.377	547.359	563.332	579.306	553.367	585.314	617.262
541.36	7.04425	UP	26.4218	541.351	540.343	-0.0090023	Lyso-PG (RCO2H=20:0)	C26H53O9P1	Glycerophospholipids (GP)	Monoacylglycerophosphoglycerols (Lyso-GP) [GP0405]	Monoacylglycerophosphoglycerols (Lyso-GP) [GP0405]	539.335	575.312	599.356	545.343	561.317	577.291	558.377	547.359	563.332	579.306	553.367	585.314	617.262
541.37	7.2212	UP	22.0298	541.351	540.343	-0.0197881	Lyso-PG (RCO2H=20:0)	C26H53O9P1	Glycerophospholipids (GP)	Monoacylglycerophosphoglycerols (Lyso-GP) [GP0405]	Monoacylglycerophosphoglycerols (Lyso-GP) [GP0405]	539.335	575.312	599.356	545.343	561.317	577.291	558.377	547.359	563.332	579.306	553.367	585.314	617.262
573.338	2.1094	UP	15.5128	573.304	572.296	-0.0340034	Lyso-PI (RCO2H=16:0)	C25H49O12P1	Glycerophospholipids (GP)	Monoacylglycerophosphoinositols (Lyso-PI) [GP0605]	Monoacylglycerophosphoinositols (Lyso-PI) [GP0605]	571.288	607.265	631.309	577.297	593.27	609.244	590.331	579.312	595.286	611.26	585.32	617.268	649.216
573.276	-12.5718	down	1.5845	573.304	572.296	0.0280049	Lyso-PI (RCO2H=16:0)	C25H49O12P1	Glycerophospholipids (GP)	Monoacylglycerophosphoinositols (Lyso-PI) [GP0605]	Monoacylglycerophosphoinositols (Lyso-PI) [GP0605]	571.288	607.265	631.309	577.297	593.27	609.244	590.331	579.312	595.286	611.26	585.32	617.268	649.216
599.314	1.75363	UP	22.5835	599.32	598.312	0.0059595	Lyso-PI (RCO2H=18:1)	C27H51O12P1	Glycerophospholipids (GP)	Monoacylglycerophosphoinositols (Lyso-PI) [GP0605]	Monoacylglycerophosphoinositols (Lyso-PI) [GP0605]	597.304	633.281	657.325	603.312	619.286	635.26	616.346	605.328	621.302	637.276	611.336	643.284	675.231
599.324	2.09309	UP	14.1072	599.32	598.312	-0.0039461	Lyso-PI (RCO2H=18:1)	C27H51O12P1	Glycerophospholipids (GP)	Monoacylglycerophosphoinositols (Lyso-PI) [GP0605]	Monoacylglycerophosphoinositols (Lyso-PI) [GP0605]	597.304	633.281	657.325	603.312	619.286	635.26	616.346	605.328	621.302	637.276	611.336	643.284	675.231
597.274	1.20606	UP	14.8865	597.304	596.296	0.0299357	Lyso-PI (RCO2H=18:2)	C27H49O12P1	Glycerophospholipids (GP)	Monoacylglycerophosphoinositols (Lyso-PI) [GP0605]	Monoacylglycerophosphoinositols (Lyso-PI) [GP0605]	595.288	631.265	655.309	601.297	617.27	633.244	614.331	603.312	619.286	635.26	609.32	641.268	673.216
597.329	2.07138	UP	15.5837	597.304	596.296	-0.0249374	Lyso-PI (RCO2H=18:2)	C27H49O12P1	Glycerophospholipids (GP)	Monoacylglycerophosphoinositols (Lyso-PI) [GP0605]	Monoacylglycerophosphoinositols (Lyso-PI) [GP0605]	595.288	631.265	655.309	601.297	617.27	633.244	614.331	603.312	619.286	635.26	609.32	641.268	673.216
615.342	1.43616	UP	14.523	615.351	614.343	0.0092777	Lyso-PI (RCO2H=19:0)	C28H55O12P1	Glycerophospholipids (GP)	Monoacylglycerophosphoinositols (Lyso-PI) [GP0605]	Monoacylglycerophosphoinositols (Lyso-PI) [GP0605]	613.335	649.312	673.356	619.343	635.317	651.291	632.377	621.359	637.333	653.307	627.367	659.315	691.263
613.339	1.35914	UP	14.5195	613.335	612.327	-0.0040478	Lyso-PI (RCO2H=19:1)	C28H53O12P1	Glycerophospholipids (GP)	Monoacylglycerophosphoinositols (Lyso-PI) [GP0605]	Monoacylglycerophosphoinositols (Lyso-PI) [GP0605]	611.32	647.296	671.341	617.328	633.302	649.276	630.362	619.343	635.317	651.291	625.352	657.299	689.247
613.328	1.53565	UP	11.6635	613.335	612.327	0.0069221	Lyso-PI (RCO2H=19:1)	C28H53O12P1	Glycerophospholipids (GP)	Monoacylglycerophosphoinositols (Lyso-PI) [GP0605]	Monoacylglycerophosphoinositols (Lyso-PI) [GP0605]	611.32	647.296	671.341	617.328	633.302	649.276	630.362	619.343	635.317	651.291	625.352	657.299	689.247
613.33	1.53698	UP	1.711	613.335	612.327	0.005634	Lyso-PI (RCO2H=19:1)	C28H53O12P1	Glycerophospholipids (GP)	Monoacylglycerophosphoinositols (Lyso-PI) [GP0605]	Monoacylglycerophosphoinositols (Lyso-PI) [GP0605]	611.32	647.296	671.341	617.328	633.302	649.276	630.362	619.343	635.317	651.291	625.352	657.299	689.247
611.326	1.22215	UP	23.3657	611.32	610.312	-0.0059527	Lyso-PI (RCO2H=19:2)	C28H51O12P1	Glycerophospholipids (GP)	Monoacylglycerophosphoinositols (Lyso-PI) [GP0605]	Monoacylglycerophosphoinositols (Lyso-PI) [GP0605]	609.304	645.281	669.325	615.312	631.286	647.26	628.346	617.328	633.302	649.276	623.336	655.284	687.231
775.429	2.02884	UP	14.6993	775.388	774.38	-0.0407168	Lyso-PIM1 (RCO2H=19:1)	C34H63O17P1	Glycerophospholipids (GP)	Monoacylglycerophosphoinositolmonomannosides (Lyso-PIM1) [GP15y]	Monoacylglycerophosphoinositolmonomannosides (Lyso-PIM1) [GP15y]	773.372	809.349	833.394	779.381	795.354	811.328	792.415	781.396	797.37	813.344	787.404	819.352	851.3
773.375	1.09531	UP	15.4623	773.372	772.365	-0.002756	Lyso-PIM1 (RCO2H=19:2)	C34H61O17P1	Glycerophospholipids (GP)	Monoacylglycerophosphoinositolmonomannosides (Lyso-PIM1) [GP15y]	Monoacylglycerophosphoinositolmonomannosides (Lyso-PIM1) [GP15y]	771.357	807.333	831.378	777.365	793.339	809.313	790.399	779.381	795.354	811.328	785.389	817.336	849.284
1073.44	23.7139	UP	23.6773	1073.48	1072.47	0.037135	Lyso-PIM3 (RCO2H=17:0)	C44H81O27P1	Glycerophospholipids (GP)	Monoacylglycerophosphoinositoltrimannosides (Lyso-PIM3) [GP15y]	Monoacylglycerophosphoinositoltrimannosides (Lyso-PIM3) [GP15y]	1071.46	1107.44	1131.48	1077.47	1093.44	1109.42	1090.5	1079.49	1095.46	1111.43	1085.49	1117.44	1149.39
1245.52	45.1529	UP	24.6457	1245.52	1244.51	-0.001425	Lyso-PIM4 (RCO2H=18:2)	C51H89O32P1	Glycerophospholipids (GP)	Monoacylglycerophosphoinositoltetramannosides (Lyso-PIM4) [GP15y]	Monoacylglycerophosphoinositoltetramannosides (Lyso-PIM4) [GP15y]	1243.5	1279.48	1303.52	1249.51	1265.48	1281.46	1262.54	1251.52	1267.5	1283.47	1257.53	1289.48	1321.43
1545.64	6.83552	UP	27.5302	1545.62	1544.61	-0.01604	Lyso-PIM6 (RCO2H=16:0)	C61H109O42P1	Glycerophospholipids (GP)	Monoacylglycerophosphoinositolhexamannosides (Lyso-PIM6) [GP15y]	Monoacylglycerophosphoinositolhexamannosides (Lyso-PIM6) [GP15y]	1543.61	1579.58	1603.63	1549.61	1565.59	1581.56	1562.65	1551.63	1567.6	1583.58	1557.64	1589.58	1621.53
1587.69	-1.07394	down	1.004	1587.67	1586.66	-0.025522	Lyso-PIM6 (RCO2H=19:0)	C64H115O42P1	Glycerophospholipids (GP)	Monoacylglycerophosphoinositolhexamannosides (Lyso-PIM6) [GP15y]	Monoacylglycerophosphoinositolhexamannosides (Lyso-PIM6) [GP15y]	1585.65	1621.63	1645.67	1591.66	1607.63	1623.61	1604.69	1593.68	1609.65	1625.62	1599.68	1631.63	1663.58
662.49	1.03084	UP	23.059	662.476	661.468	-0.0144105	PE (R1CO2H+R2CO2H=30:1)	C35H68N1O8P1	Glycerophospholipids (GP)	Diacylglycerolphosphoethanolamines (PE) [GP0201]	Diacylglycerolphosphoethanolamines (PE) [GP0201]	660.46	696.437	720.482	666.469	682.442	698.416	679.503	668.484	684.458	700.432	674.492	706.44	738.388
662.496	1.40726	UP	33.172	662.476	661.468	-0.0198686	PE (R1CO2H+R2CO2H=30:1)	C35H68N1O8P1	Glycerophospholipids (GP)	Diacylglycerolphosphoethanolamines (PE) [GP0201]	Diacylglycerolphosphoethanolamines (PE) [GP0201]	660.46	696.437	720.482	666.469	682.442	698.416	679.503	668.484	684.458	700.432	674.492	706.44	738.388
662.476	-2.16346	down	34.8732	662.476	661.468	-2.68e-05	PE (R1CO2H+R2CO2H=30:1)	C35H68N1O8P1	Glycerophospholipids (GP)	Diacylglycerolphosphoethanolamines (PE) [GP0201]	Diacylglycerolphosphoethanolamines (PE) [GP0201]	660.46	696.437	720.482	666.469	682.442	698.416	679.503	668.484	684.458	700.432	674.492	706.44	738.388
678.48	1.01524	UP	24.9682	678.507	677.5	0.0270564	PE (R1CO2H+R2CO2H=31:0)	C36H72N1O8P1	Glycerophospholipids (GP)	Diacylglycerolphosphoethanolamines (PE) [GP0201]	Diacylglycerolphosphoethanolamines (PE) [GP0201]	676.492	712.468	736.513	682.5	698.474	714.448	695.534	684.516	700.489	716.463	690.524	722.471	754.419
676.501	1.04385	UP	20.3632	676.492	675.484	-0.0096921	PE (R1CO2H+R2CO2H=31:1)	C36H70N1O8P1	Glycerophospholipids (GP)	Diacylglycerolphosphoethanolamines (PE) [GP0201]	Diacylglycerolphosphoethanolamines (PE) [GP0201]	674.476	710.453	734.497	680.484	696.458	712.432	693.518	682.5	698.474	714.448	688.508	720.456	752.403
676.463	1.15666	UP	22.4771	676.492	675.484	0.0288822	PE (R1CO2H+R2CO2H=31:1)	C36H70N1O8P1	Glycerophospholipids (GP)	Diacylglycerolphosphoethanolamines (PE) [GP0201]	Diacylglycerolphosphoethanolamines (PE) [GP0201]	674.476	710.453	734.497	680.484	696.458	712.432	693.518	682.5	698.474	714.448	688.508	720.456	752.403
676.448	-13.7595	down	17.6448	676.492	675.484	0.0438059	PE (R1CO2H+R2CO2H=31:1)	C36H70N1O8P1	Glycerophospholipids (GP)	Diacylglycerolphosphoethanolamines (PE) [GP0201]	Diacylglycerolphosphoethanolamines (PE) [GP0201]	674.476	710.453	734.497	680.484	696.458	712.432	693.518	682.5	698.474	714.448	688.508	720.456	752.403
692.495	-1.16199	down	22.1692	692.523	691.515	0.0278852	PE (R1CO2H+R2CO2H=32:0)	C37H74N1O8P1	Glycerophospholipids (GP)	Diacylglycerolphosphoethanolamines (PE) [GP0201]	Diacylglycerolphosphoethanolamines (PE) [GP0201]	690.507	726.484	750.529	696.516	712.489	728.463	709.55	698.531	714.505	730.479	704.539	736.487	768.435
692.489	-1.32298	down	30.405	692.523	691.515	0.0344952	PE (R1CO2H+R2CO2H=32:0)	C37H74N1O8P1	Glycerophospholipids (GP)	Diacylglycerolphosphoethanolamines (PE) [GP0201]	Diacylglycerolphosphoethanolamines (PE) [GP0201]	690.507	726.484	750.529	696.516	712.489	728.463	709.55	698.531	714.505	730.479	704.539	736.487	768.435
690.5	-1.07771	down	22.0983	690.507	689.5	0.0073146	PE (R1CO2H+R2CO2H=32:1)	C37H72N1O8P1	Glycerophospholipids (GP)	Diacylglycerolphosphoethanolamines (PE) [GP0201]	Diacylglycerolphosphoethanolamines (PE) [GP0201]	688.492	724.468	748.513	694.5	710.474	726.448	707.534	696.516	712.489	728.463	702.524	734.471	766.419
690.464	1.8054	UP	20.5533	690.507	689.5	0.043598	PE (R1CO2H+R2CO2H=32:1)	C37H72N1O8P1	Glycerophospholipids (GP)	Diacylglycerolphosphoethanolamines (PE) [GP0201]	Diacylglycerolphosphoethanolamines (PE) [GP0201]	688.492	724.468	748.513	694.5	710.474	726.448	707.534	696.516	712.489	728.463	702.524	734.471	766.419
690.465	-2.87092	down	20.2203	690.507	689.5	0.042049	PE (R1CO2H+R2CO2H=32:1)	C37H72N1O8P1	Glycerophospholipids (GP)	Diacylglycerolphosphoethanolamines (PE) [GP0201]	Diacylglycerolphosphoethanolamines (PE) [GP0201]	688.492	724.468	748.513	694.5	710.474	726.448	707.534	696.516	712.489	728.463	702.524	734.471	766.419
688.519	1.8743	UP	25.6137	688.492	687.484	-0.0276081	PE (R1CO2H+R2CO2H=32:2)	C37H70N1O8P1	Glycerophospholipids (GP)	Diacylglycerolphosphoethanolamines (PE) [GP0201]	Diacylglycerolphosphoethanolamines (PE) [GP0201]	686.476	722.453	746.497	692.484	708.458	724.432	705.518	694.5	710.474	726.448	700.508	732.456	764.403
706.526	-1.00901	down	32.995	706.539	705.531	0.0123848	PE (R1CO2H+R2CO2H=33:0)	C38H76N1O8P1	Glycerophospholipids (GP)	Diacylglycerolphosphoethanolamines (PE) [GP0201]	Diacylglycerolphosphoethanolamines (PE) [GP0201]	704.523	740.5	764.544	710.531	726.505	742.479	723.565	712.547	728.521	744.495	718.555	750.503	782.45
704.516	-1.0305	down	23.1289	704.523	703.515	0.0068546	PE (R1CO2H+R2CO2H=33:1)	C38H74N1O8P1	Glycerophospholipids (GP)	Diacylglycerolphosphoethanolamines (PE) [GP0201]	Diacylglycerolphosphoethanolamines (PE) [GP0201]	702.507	738.484	762.529	708.516	724.489	740.463	721.55	710.531	726.505	742.479	716.539	748.487	780.435
702.503	-1.03742	down	24.5659	702.507	701.5	0.0044291	PE (R1CO2H+R2CO2H=33:2)	C38H72N1O8P1	Glycerophospholipids (GP)	Diacylglycerolphosphoethanolamines (PE) [GP0201]	Diacylglycerolphosphoethanolamines (PE) [GP0201]	700.492	736.468	760.513	706.5	722.474	738.448	719.534	708.516	724.489	740.463	714.524	746.471	778.419
702.532	1.50244	UP	23.033	702.507	701.5	-0.0248802	PE (R1CO2H+R2CO2H=33:2)	C38H72N1O8P1	Glycerophospholipids (GP)	Diacylglycerolphosphoethanolamines (PE) [GP0201]	Diacylglycerolphosphoethanolamines (PE) [GP0201]	700.492	736.468	760.513	706.5	722.474	738.448	719.534	708.516	724.489	740.463	714.524	746.471	778.419
718.499	-1.04129	down	22.3892	718.539	717.531	0.0396783	PE (R1CO2H+R2CO2H=34:1)	C39H76N1O8P1	Glycerophospholipids (GP)	Diacylglycerolphosphoethanolamines (PE) [GP0201]	Diacylglycerolphosphoethanolamines (PE) [GP0201]	716.523	752.5	776.544	722.531	738.505	754.479	735.565	724.547	740.521	756.495	730.555	762.503	794.45
718.564	1.31403	UP	30.8008	718.539	717.531	-0.0255682	PE (R1CO2H+R2CO2H=34:1)	C39H76N1O8P1	Glycerophospholipids (GP)	Diacylglycerolphosphoethanolamines (PE) [GP0201]	Diacylglycerolphosphoethanolamines (PE) [GP0201]	716.523	752.5	776.544	722.531	738.505	754.479	735.565	724.547	740.521	756.495	730.555	762.503	794.45
718.565	-1.37184	down	26.13	718.539	717.531	-0.0263286	PE (R1CO2H+R2CO2H=34:1)	C39H76N1O8P1	Glycerophospholipids (GP)	Diacylglycerolphosphoethanolamines (PE) [GP0201]	Diacylglycerolphosphoethanolamines (PE) [GP0201]	716.523	752.5	776.544	722.531	738.505	754.479	735.565	724.547	740.521	756.495	730.555	762.503	794.45
716.543	-1.05259	down	22.4192	716.523	715.515	-0.0204181	PE (R1CO2H+R2CO2H=34:2)	C39H74N1O8P1	Glycerophospholipids (GP)	Diacylglycerolphosphoethanolamines (PE) [GP0201]	Diacylglycerolphosphoethanolamines (PE) [GP0201]	714.507	750.484	774.529	720.516	736.489	752.463	733.55	722.531	738.505	754.479	728.539	760.487	792.435
716.532	1.16898	UP	22.7868	716.523	715.515	-0.0088334	PE (R1CO2H+R2CO2H=34:2)	C39H74N1O8P1	Glycerophospholipids (GP)	Diacylglycerolphosphoethanolamines (PE) [GP0201]	Diacylglycerolphosphoethanolamines (PE) [GP0201]	714.507	750.484	774.529	720.516	736.489	752.463	733.55	722.531	738.505	754.479	728.539	760.487	792.435
716.553	1.47425	UP	28.8164	716.523	715.515	-0.0301892	PE (R1CO2H+R2CO2H=34:2)	C39H74N1O8P1	Glycerophospholipids (GP)	Diacylglycerolphosphoethanolamines (PE) [GP0201]	Diacylglycerolphosphoethanolamines (PE) [GP0201]	714.507	750.484	774.529	720.516	736.489	752.463	733.55	722.531	738.505	754.479	728.539	760.487	792.435
734.526	1.29019	UP	22.0614	734.57	733.562	0.0438053	PE (R1CO2H+R2CO2H=35:0)	C40H80N1O8P1	Glycerophospholipids (GP)	Diacylglycerolphosphoethanolamines (PE) [GP0201]	Diacylglycerolphosphoethanolamines (PE) [GP0201]	732.554	768.531	792.575	738.563	754.536	770.51	751.597	740.578	756.552	772.526	746.586	778.534	810.482
734.583	-1.38434	down	22.7462	734.57	733.562	-0.0133336	PE (R1CO2H+R2CO2H=35:0)	C40H80N1O8P1	Glycerophospholipids (GP)	Diacylglycerolphosphoethanolamines (PE) [GP0201]	Diacylglycerolphosphoethanolamines (PE) [GP0201]	732.554	768.531	792.575	738.563	754.536	770.51	751.597	740.578	756.552	772.526	746.586	778.534	810.482
732.577	-1.06944	down	33.156	732.554	731.547	-0.02296	PE (R1CO2H+R2CO2H=35:1)	C40H78N1O8P1	Glycerophospholipids (GP)	Diacylglycerolphosphoethanolamines (PE) [GP0201]	Diacylglycerolphosphoethanolamines (PE) [GP0201]	730.539	766.515	790.56	736.547	752.521	768.495	749.581	738.563	754.536	770.51	744.571	776.518	808.466
732.58	-1.23311	down	32.2096	732.554	731.547	-0.0260321	PE (R1CO2H+R2CO2H=35:1)	C40H78N1O8P1	Glycerophospholipids (GP)	Diacylglycerolphosphoethanolamines (PE) [GP0201]	Diacylglycerolphosphoethanolamines (PE) [GP0201]	730.539	766.515	790.56	736.547	752.521	768.495	749.581	738.563	754.536	770.51	744.571	776.518	808.466
732.549	1.39472	UP	25.4862	732.554	731.547	0.0050337	PE (R1CO2H+R2CO2H=35:1)	C40H78N1O8P1	Glycerophospholipids (GP)	Diacylglycerolphosphoethanolamines (PE) [GP0201]	Diacylglycerolphosphoethanolamines (PE) [GP0201]	730.539	766.515	790.56	736.547	752.521	768.495	749.581	738.563	754.536	770.51	744.571	776.518	808.466
732.548	1.76037	UP	21.3333	732.554	731.547	0.0065784	PE (R1CO2H+R2CO2H=35:1)	C40H78N1O8P1	Glycerophospholipids (GP)	Diacylglycerolphosphoethanolamines (PE) [GP0201]	Diacylglycerolphosphoethanolamines (PE) [GP0201]	730.539	766.515	790.56	736.547	752.521	768.495	749.581	738.563	754.536	770.51	744.571	776.518	808.466
732.546	-2.21378	down	21.0502	732.554	731.547	0.0078474	PE (R1CO2H+R2CO2H=35:1)	C40H78N1O8P1	Glycerophospholipids (GP)	Diacylglycerolphosphoethanolamines (PE) [GP0201]	Diacylglycerolphosphoethanolamines (PE) [GP0201]	730.539	766.515	790.56	736.547	752.521	768.495	749.581	738.563	754.536	770.51	744.571	776.518	808.466
732.58	2.4934	UP	27.0748	732.554	731.547	-0.026038	PE (R1CO2H+R2CO2H=35:1)	C40H78N1O8P1	Glycerophospholipids (GP)	Diacylglycerolphosphoethanolamines (PE) [GP0201]	Diacylglycerolphosphoethanolamines (PE) [GP0201]	730.539	766.515	790.56	736.547	752.521	768.495	749.581	738.563	754.536	770.51	744.571	776.518	808.466
748.541	1.01397	UP	23.0838	748.586	747.578	0.044212	PE (R1CO2H+R2CO2H=36:0)	C41H82N1O8P1	Glycerophospholipids (GP)	Diacylglycerolphosphoethanolamines (PE) [GP0201]	Diacylglycerolphosphoethanolamines (PE) [GP0201]	746.57	782.547	806.591	752.578	768.552	784.526	765.612	754.594	770.568	786.542	760.602	792.55	824.497
748.575	1.73578	UP	25.0848	748.586	747.578	0.0108997	PE (R1CO2H+R2CO2H=36:0)	C41H82N1O8P1	Glycerophospholipids (GP)	Diacylglycerolphosphoethanolamines (PE) [GP0201]	Diacylglycerolphosphoethanolamines (PE) [GP0201]	746.57	782.547	806.591	752.578	768.552	784.526	765.612	754.594	770.568	786.542	760.602	792.55	824.497
746.531	1.21688	UP	24.472	746.57	745.562	0.039132	PE (R1CO2H+R2CO2H=36:1)	C41H80N1O8P1	Glycerophospholipids (GP)	Diacylglycerolphosphoethanolamines (PE) [GP0201]	Diacylglycerolphosphoethanolamines (PE) [GP0201]	744.554	780.531	804.575	750.563	766.536	782.51	763.597	752.578	768.552	784.526	758.586	790.534	822.482
744.585	1.06033	UP	32.7975	744.554	743.547	-0.0307768	PE (R1CO2H+R2CO2H=36:2)	C41H78N1O8P1	Glycerophospholipids (GP)	Diacylglycerolphosphoethanolamines (PE) [GP0201]	Diacylglycerolphosphoethanolamines (PE) [GP0201]	742.539	778.515	802.56	748.547	764.521	780.495	761.581	750.563	766.536	782.51	756.571	788.518	820.466
762.586	1.1124	UP	34.448	762.601	761.593	0.0151381	PE (R1CO2H+R2CO2H=37:0)	C42H84N1O8P1	Glycerophospholipids (GP)	Diacylglycerolphosphoethanolamines (PE) [GP0201]	Diacylglycerolphosphoethanolamines (PE) [GP0201]	760.586	796.562	820.607	766.594	782.568	798.542	779.628	768.609	784.583	800.557	774.618	806.565	838.513
762.579	1.12865	UP	33.7158	762.601	761.593	0.0219055	PE (R1CO2H+R2CO2H=37:0)	C42H84N1O8P1	Glycerophospholipids (GP)	Diacylglycerolphosphoethanolamines (PE) [GP0201]	Diacylglycerolphosphoethanolamines (PE) [GP0201]	760.586	796.562	820.607	766.594	782.568	798.542	779.628	768.609	784.583	800.557	774.618	806.565	838.513
762.58	1.22825	UP	32.7218	762.601	761.593	0.0209694	PE (R1CO2H+R2CO2H=37:0)	C42H84N1O8P1	Glycerophospholipids (GP)	Diacylglycerolphosphoethanolamines (PE) [GP0201]	Diacylglycerolphosphoethanolamines (PE) [GP0201]	760.586	796.562	820.607	766.594	782.568	798.542	779.628	768.609	784.583	800.557	774.618	806.565	838.513
762.584	-6.05777	down	34.8842	762.601	761.593	0.0171094	PE (R1CO2H+R2CO2H=37:0)	C42H84N1O8P1	Glycerophospholipids (GP)	Diacylglycerolphosphoethanolamines (PE) [GP0201]	Diacylglycerolphosphoethanolamines (PE) [GP0201]	760.586	796.562	820.607	766.594	782.568	798.542	779.628	768.609	784.583	800.557	774.618	806.565	838.513
758.593	1.18255	UP	32.7739	758.57	757.562	-0.0227801	PE (R1CO2H+R2CO2H=37:2)	C42H80N1O8P1	Glycerophospholipids (GP)	Diacylglycerolphosphoethanolamines (PE) [GP0201]	Diacylglycerolphosphoethanolamines (PE) [GP0201]	756.554	792.531	816.575	762.563	778.536	794.51	775.597	764.578	780.552	796.526	770.586	802.534	834.482
758.594	4.32174	UP	34.8732	758.57	757.562	-0.0236264	PE (R1CO2H+R2CO2H=37:2)	C42H80N1O8P1	Glycerophospholipids (GP)	Diacylglycerolphosphoethanolamines (PE) [GP0201]	Diacylglycerolphosphoethanolamines (PE) [GP0201]	756.554	792.531	816.575	762.563	778.536	794.51	775.597	764.578	780.552	796.526	770.586	802.534	834.482
776.574	1.67437	UP	25.387	776.617	775.609	0.0427407	PE (R1CO2H+R2CO2H=38:0)	C43H86N1O8P1	Glycerophospholipids (GP)	Diacylglycerolphosphoethanolamines (PE) [GP0201]	Diacylglycerolphosphoethanolamines (PE) [GP0201]	774.601	810.578	834.622	780.609	796.583	812.557	793.643	782.625	798.599	814.573	788.633	820.581	852.529
790.587	1.38939	UP	21.9745	790.633	789.625	0.0459693	PE (R1CO2H+R2CO2H=39:0)	C44H88N1O8P1	Glycerophospholipids (GP)	Diacylglycerolphosphoethanolamines (PE) [GP0201]	Diacylglycerolphosphoethanolamines (PE) [GP0201]	788.617	824.594	848.638	794.625	810.599	826.573	807.659	796.641	812.615	828.588	802.649	834.596	866.544
788.613	1.08555	UP	32.599	788.617	787.609	0.0036466	PE (R1CO2H+R2CO2H=39:1)	C44H86N1O8P1	Glycerophospholipids (GP)	Diacylglycerolphosphoethanolamines (PE) [GP0201]	Diacylglycerolphosphoethanolamines (PE) [GP0201]	786.601	822.578	846.622	792.609	808.583	824.557	805.643	794.625	810.599	826.573	800.633	832.581	864.529
804.607	1.07605	UP	30.7038	804.648	803.64	0.0415391	PE (R1CO2H+R2CO2H=40:0)	C45H90N1O8P1	Glycerophospholipids (GP)	Diacylglycerolphosphoethanolamines (PE) [GP0201]	Diacylglycerolphosphoethanolamines (PE) [GP0201]	802.633	838.609	862.654	808.641	824.615	840.588	821.675	810.656	826.63	842.604	816.665	848.612	880.56
804.6	1.29341	UP	27.912	804.648	803.64	0.0483803	PE (R1CO2H+R2CO2H=40:0)	C45H90N1O8P1	Glycerophospholipids (GP)	Diacylglycerolphosphoethanolamines (PE) [GP0201]	Diacylglycerolphosphoethanolamines (PE) [GP0201]	802.633	838.609	862.654	808.641	824.615	840.588	821.675	810.656	826.63	842.604	816.665	848.612	880.56
804.6	1.95819	UP	27.39	804.648	803.64	0.0483367	PE (R1CO2H+R2CO2H=40:0)	C45H90N1O8P1	Glycerophospholipids (GP)	Diacylglycerolphosphoethanolamines (PE) [GP0201]	Diacylglycerolphosphoethanolamines (PE) [GP0201]	802.633	838.609	862.654	808.641	824.615	840.588	821.675	810.656	826.63	842.604	816.665	848.612	880.56
679.426	1.01861	UP	22.4223	679.455	678.447	0.0289488	PG (R1CO2H+R2CO2H=29:1)	C35H67O10P1	Glycerophospholipids (GP)	Diacylglycerophosphoglycerols (PG) [GP0401]	Diacylglycerophosphoglycerols (PG) [GP0401]	677.439	713.416	737.46	683.448	699.421	715.395	696.482	685.463	701.437	717.411	691.471	723.419	755.367
679.485	1.04209	UP	24.9861	679.455	678.447	-0.0302005	PG (R1CO2H+R2CO2H=29:1)	C35H67O10P1	Glycerophospholipids (GP)	Diacylglycerophosphoglycerols (PG) [GP0401]	Diacylglycerophosphoglycerols (PG) [GP0401]	677.439	713.416	737.46	683.448	699.421	715.395	696.482	685.463	701.437	717.411	691.471	723.419	755.367
679.474	-1.05333	down	24.3425	679.455	678.447	-0.019066	PG (R1CO2H+R2CO2H=29:1)	C35H67O10P1	Glycerophospholipids (GP)	Diacylglycerophosphoglycerols (PG) [GP0401]	Diacylglycerophosphoglycerols (PG) [GP0401]	677.439	713.416	737.46	683.448	699.421	715.395	696.482	685.463	701.437	717.411	691.471	723.419	755.367
679.494	1.71015	UP	27.8774	679.455	678.447	-0.0390239	PG (R1CO2H+R2CO2H=29:1)	C35H67O10P1	Glycerophospholipids (GP)	Diacylglycerophosphoglycerols (PG) [GP0401]	Diacylglycerophosphoglycerols (PG) [GP0401]	677.439	713.416	737.46	683.448	699.421	715.395	696.482	685.463	701.437	717.411	691.471	723.419	755.367
679.492	2.31613	UP	26.5758	679.455	678.447	-0.0366864	PG (R1CO2H+R2CO2H=29:1)	C35H67O10P1	Glycerophospholipids (GP)	Diacylglycerophosphoglycerols (PG) [GP0401]	Diacylglycerophosphoglycerols (PG) [GP0401]	677.439	713.416	737.46	683.448	699.421	715.395	696.482	685.463	701.437	717.411	691.471	723.419	755.367
679.46	-2.74701	down	20.3133	679.455	678.447	-0.0054707	PG (R1CO2H+R2CO2H=29:1)	C35H67O10P1	Glycerophospholipids (GP)	Diacylglycerophosphoglycerols (PG) [GP0401]	Diacylglycerophosphoglycerols (PG) [GP0401]	677.439	713.416	737.46	683.448	699.421	715.395	696.482	685.463	701.437	717.411	691.471	723.419	755.367
679.462	3.39012	UP	20.6825	679.455	678.447	-0.0071411	PG (R1CO2H+R2CO2H=29:1)	C35H67O10P1	Glycerophospholipids (GP)	Diacylglycerophosphoglycerols (PG) [GP0401]	Diacylglycerophosphoglycerols (PG) [GP0401]	677.439	713.416	737.46	683.448	699.421	715.395	696.482	685.463	701.437	717.411	691.471	723.419	755.367
679.49	4.60733	UP	27.3362	679.455	678.447	-0.0351871	PG (R1CO2H+R2CO2H=29:1)	C35H67O10P1	Glycerophospholipids (GP)	Diacylglycerophosphoglycerols (PG) [GP0401]	Diacylglycerophosphoglycerols (PG) [GP0401]	677.439	713.416	737.46	683.448	699.421	715.395	696.482	685.463	701.437	717.411	691.471	723.419	755.367
695.457	1.03817	UP	22.0983	695.486	694.478	0.029044	PG (R1CO2H+R2CO2H=30:0)	C36H71O10P1	Glycerophospholipids (GP)	Diacylglycerophosphoglycerols (PG) [GP0401]	Diacylglycerophosphoglycerols (PG) [GP0401]	693.471	729.447	753.492	699.479	715.453	731.427	712.513	701.494	717.468	733.442	707.503	739.45	771.398
693.478	1.67391	UP	25.6137	693.471	692.463	-0.0070882	PG (R1CO2H+R2CO2H=30:1)	C36H69O10P1	Glycerophospholipids (GP)	Diacylglycerophosphoglycerols (PG) [GP0401]	Diacylglycerophosphoglycerols (PG) [GP0401]	691.455	727.432	751.476	697.463	713.437	729.411	710.497	699.479	715.453	731.427	705.487	737.435	769.382
693.489	3.58124	UP	18.7862	693.471	692.463	-0.0186554	PG (R1CO2H+R2CO2H=30:1)	C36H69O10P1	Glycerophospholipids (GP)	Diacylglycerophosphoglycerols (PG) [GP0401]	Diacylglycerophosphoglycerols (PG) [GP0401]	691.455	727.432	751.476	697.463	713.437	729.411	710.497	699.479	715.453	731.427	705.487	737.435	769.382
693.49	-25.2897	down	18.5153	693.471	692.463	-0.0193984	PG (R1CO2H+R2CO2H=30:1)	C36H69O10P1	Glycerophospholipids (GP)	Diacylglycerophosphoglycerols (PG) [GP0401]	Diacylglycerophosphoglycerols (PG) [GP0401]	691.455	727.432	751.476	697.463	713.437	729.411	710.497	699.479	715.453	731.427	705.487	737.435	769.382
691.473	-2.08829	down	18.5528	691.455	690.447	-0.0179897	PG (R1CO2H+R2CO2H=30:2)	C36H67O10P1	Glycerophospholipids (GP)	Diacylglycerophosphoglycerols (PG) [GP0401]	Diacylglycerophosphoglycerols (PG) [GP0401]	689.439	725.416	749.46	695.448	711.421	727.395	708.482	697.463	713.437	729.411	703.471	735.419	767.367
709.47	-1.01637	down	23.1351	709.502	708.494	0.0315898	PG (R1CO2H+R2CO2H=31:0)	C37H73O10P1	Glycerophospholipids (GP)	Diacylglycerophosphoglycerols (PG) [GP0401]	Diacylglycerophosphoglycerols (PG) [GP0401]	707.486	743.463	767.507	713.494	729.468	745.442	726.529	715.51	731.484	747.458	721.518	753.466	785.414
709.542	1.07442	UP	34.448	709.502	708.494	-0.0398732	PG (R1CO2H+R2CO2H=31:0)	C37H73O10P1	Glycerophospholipids (GP)	Diacylglycerophosphoglycerols (PG) [GP0401]	Diacylglycerophosphoglycerols (PG) [GP0401]	707.486	743.463	767.507	713.494	729.468	745.442	726.529	715.51	731.484	747.458	721.518	753.466	785.414
709.546	1.55962	UP	34.0298	709.502	708.494	-0.0443117	PG (R1CO2H+R2CO2H=31:0)	C37H73O10P1	Glycerophospholipids (GP)	Diacylglycerophosphoglycerols (PG) [GP0401]	Diacylglycerophosphoglycerols (PG) [GP0401]	707.486	743.463	767.507	713.494	729.468	745.442	726.529	715.51	731.484	747.458	721.518	753.466	785.414
709.459	-15.985	down	18.5038	709.502	708.494	0.0433611	PG (R1CO2H+R2CO2H=31:0)	C37H73O10P1	Glycerophospholipids (GP)	Diacylglycerophosphoglycerols (PG) [GP0401]	Diacylglycerophosphoglycerols (PG) [GP0401]	707.486	743.463	767.507	713.494	729.468	745.442	726.529	715.51	731.484	747.458	721.518	753.466	785.414
707.465	1.12929	UP	24.562	707.486	706.478	0.0210285	PG (R1CO2H+R2CO2H=31:1)	C37H71O10P1	Glycerophospholipids (GP)	Diacylglycerophosphoglycerols (PG) [GP0401]	Diacylglycerophosphoglycerols (PG) [GP0401]	705.471	741.447	765.492	711.479	727.453	743.427	724.513	713.494	729.468	745.442	719.503	751.45	783.398
707.495	1.90184	UP	23.4795	707.486	706.478	-0.0087302	PG (R1CO2H+R2CO2H=31:1)	C37H71O10P1	Glycerophospholipids (GP)	Diacylglycerophosphoglycerols (PG) [GP0401]	Diacylglycerophosphoglycerols (PG) [GP0401]	705.471	741.447	765.492	711.479	727.453	743.427	724.513	713.494	729.468	745.442	719.503	751.45	783.398
707.444	-4.49452	down	18.4562	707.486	706.478	0.0423639	PG (R1CO2H+R2CO2H=31:1)	C37H71O10P1	Glycerophospholipids (GP)	Diacylglycerophosphoglycerols (PG) [GP0401]	Diacylglycerophosphoglycerols (PG) [GP0401]	705.471	741.447	765.492	711.479	727.453	743.427	724.513	713.494	729.468	745.442	719.503	751.45	783.398
705.514	1.14699	UP	23.0928	705.471	704.463	-0.0437233	PG (R1CO2H+R2CO2H=31:2)	C37H69O10P1	Glycerophospholipids (GP)	Diacylglycerophosphoglycerols (PG) [GP0401]	Diacylglycerophosphoglycerols (PG) [GP0401]	703.455	739.432	763.476	709.463	725.437	741.411	722.497	711.479	727.453	743.427	717.487	749.435	781.382
705.436	-1.30816	down	21.5938	705.471	704.463	0.0346898	PG (R1CO2H+R2CO2H=31:2)	C37H69O10P1	Glycerophospholipids (GP)	Diacylglycerophosphoglycerols (PG) [GP0401]	Diacylglycerophosphoglycerols (PG) [GP0401]	703.455	739.432	763.476	709.463	725.437	741.411	722.497	711.479	727.453	743.427	717.487	749.435	781.382
705.519	1.31526	UP	32.9933	705.471	704.463	-0.0488004	PG (R1CO2H+R2CO2H=31:2)	C37H69O10P1	Glycerophospholipids (GP)	Diacylglycerophosphoglycerols (PG) [GP0401]	Diacylglycerophosphoglycerols (PG) [GP0401]	703.455	739.432	763.476	709.463	725.437	741.411	722.497	711.479	727.453	743.427	717.487	749.435	781.382
705.491	1.57162	UP	30.8148	705.471	704.463	-0.020296	PG (R1CO2H+R2CO2H=31:2)	C37H69O10P1	Glycerophospholipids (GP)	Diacylglycerophosphoglycerols (PG) [GP0401]	Diacylglycerophosphoglycerols (PG) [GP0401]	703.455	739.432	763.476	709.463	725.437	741.411	722.497	711.479	727.453	743.427	717.487	749.435	781.382
723.521	1.8045	UP	24.0967	723.518	722.51	-0.0029031	PG (R1CO2H+R2CO2H=32:0)	C38H75O10P1	Glycerophospholipids (GP)	Diacylglycerophosphoglycerols (PG) [GP0401]	Diacylglycerophosphoglycerols (PG) [GP0401]	721.502	757.479	781.523	727.51	743.484	759.458	740.544	729.526	745.5	761.473	735.534	767.481	799.429
723.535	2.55994	UP	18.5183	723.518	722.51	-0.0172866	PG (R1CO2H+R2CO2H=32:0)	C38H75O10P1	Glycerophospholipids (GP)	Diacylglycerophosphoglycerols (PG) [GP0401]	Diacylglycerophosphoglycerols (PG) [GP0401]	721.502	757.479	781.523	727.51	743.484	759.458	740.544	729.526	745.5	761.473	735.534	767.481	799.429
723.534	-36.138	down	18.196	723.518	722.51	-0.0163221	PG (R1CO2H+R2CO2H=32:0)	C38H75O10P1	Glycerophospholipids (GP)	Diacylglycerophosphoglycerols (PG) [GP0401]	Diacylglycerophosphoglycerols (PG) [GP0401]	721.502	757.479	781.523	727.51	743.484	759.458	740.544	729.526	745.5	761.473	735.534	767.481	799.429
721.474	1.1892	UP	22.7971	721.502	720.494	0.0276644	PG (R1CO2H+R2CO2H=32:1)	C38H73O10P1	Glycerophospholipids (GP)	Diacylglycerophosphoglycerols (PG) [GP0401]	Diacylglycerophosphoglycerols (PG) [GP0401]	719.486	755.463	779.507	725.494	741.468	757.442	738.529	727.51	743.484	759.458	733.518	765.466	797.414
721.522	1.21951	UP	28.069	721.502	720.494	-0.0204404	PG (R1CO2H+R2CO2H=32:1)	C38H73O10P1	Glycerophospholipids (GP)	Diacylglycerophosphoglycerols (PG) [GP0401]	Diacylglycerophosphoglycerols (PG) [GP0401]	719.486	755.463	779.507	725.494	741.468	757.442	738.529	727.51	743.484	759.458	733.518	765.466	797.414
721.519	2.0631	UP	24.0807	721.502	720.494	-0.0172801	PG (R1CO2H+R2CO2H=32:1)	C38H73O10P1	Glycerophospholipids (GP)	Diacylglycerophosphoglycerols (PG) [GP0401]	Diacylglycerophosphoglycerols (PG) [GP0401]	719.486	755.463	779.507	725.494	741.468	757.442	738.529	727.51	743.484	759.458	733.518	765.466	797.414
737.552	1.01712	UP	34.2857	737.533	736.525	-0.0186519	PG (R1CO2H+R2CO2H=33:0)	C39H77O10P1	Glycerophospholipids (GP)	Diacylglycerophosphoglycerols (PG) [GP0401]	Diacylglycerophosphoglycerols (PG) [GP0401]	735.518	771.494	795.539	741.526	757.5	773.473	754.56	743.541	759.515	775.489	749.55	781.497	813.445
737.503	1.7173	UP	25.5037	737.533	736.525	0.0304628	PG (R1CO2H+R2CO2H=33:0)	C39H77O10P1	Glycerophospholipids (GP)	Diacylglycerophosphoglycerols (PG) [GP0401]	Diacylglycerophosphoglycerols (PG) [GP0401]	735.518	771.494	795.539	741.526	757.5	773.473	754.56	743.541	759.515	775.489	749.55	781.497	813.445
737.503	1.87363	UP	21.3514	737.533	736.525	0.0302368	PG (R1CO2H+R2CO2H=33:0)	C39H77O10P1	Glycerophospholipids (GP)	Diacylglycerophosphoglycerols (PG) [GP0401]	Diacylglycerophosphoglycerols (PG) [GP0401]	735.518	771.494	795.539	741.526	757.5	773.473	754.56	743.541	759.515	775.489	749.55	781.497	813.445
737.502	-1.91207	down	21.0502	737.533	736.525	0.0312753	PG (R1CO2H+R2CO2H=33:0)	C39H77O10P1	Glycerophospholipids (GP)	Diacylglycerophosphoglycerols (PG) [GP0401]	Diacylglycerophosphoglycerols (PG) [GP0401]	735.518	771.494	795.539	741.526	757.5	773.473	754.56	743.541	759.515	775.489	749.55	781.497	813.445
737.563	-254.488	down	26.1325	737.533	736.525	-0.0296053	PG (R1CO2H+R2CO2H=33:0)	C39H77O10P1	Glycerophospholipids (GP)	Diacylglycerophosphoglycerols (PG) [GP0401]	Diacylglycerophosphoglycerols (PG) [GP0401]	735.518	771.494	795.539	741.526	757.5	773.473	754.56	743.541	759.515	775.489	749.55	781.497	813.445
733.549	-1.49048	down	21.0328	733.502	732.494	-0.0468713	PG (R1CO2H+R2CO2H=33:2)	C39H73O10P1	Glycerophospholipids (GP)	Diacylglycerophosphoglycerols (PG) [GP0401]	Diacylglycerophosphoglycerols (PG) [GP0401]	731.486	767.463	791.507	737.494	753.468	769.442	750.529	739.51	755.484	771.458	745.518	777.466	809.414
733.55	1.90369	UP	21.3514	733.502	732.494	-0.048213	PG (R1CO2H+R2CO2H=33:2)	C39H73O10P1	Glycerophospholipids (GP)	Diacylglycerophosphoglycerols (PG) [GP0401]	Diacylglycerophosphoglycerols (PG) [GP0401]	731.486	767.463	791.507	737.494	753.468	769.442	750.529	739.51	755.484	771.458	745.518	777.466	809.414
751.515	1.39981	UP	22.4162	751.549	750.541	0.0337965	PG (R1CO2H+R2CO2H=34:0)	C40H79O10P1	Glycerophospholipids (GP)	Diacylglycerophosphoglycerols (PG) [GP0401]	Diacylglycerophosphoglycerols (PG) [GP0401]	749.533	785.51	809.554	755.541	771.515	787.489	768.575	757.557	773.531	789.505	763.565	795.513	827.461
751.552	1.50806	UP	22.7574	751.549	750.541	-0.0028871	PG (R1CO2H+R2CO2H=34:0)	C40H79O10P1	Glycerophospholipids (GP)	Diacylglycerophosphoglycerols (PG) [GP0401]	Diacylglycerophosphoglycerols (PG) [GP0401]	749.533	785.51	809.554	755.541	771.515	787.489	768.575	757.557	773.531	789.505	763.565	795.513	827.461
751.557	1.98291	UP	22.5387	751.549	750.541	-0.0080995	PG (R1CO2H+R2CO2H=34:0)	C40H79O10P1	Glycerophospholipids (GP)	Diacylglycerophosphoglycerols (PG) [GP0401]	Diacylglycerophosphoglycerols (PG) [GP0401]	749.533	785.51	809.554	755.541	771.515	787.489	768.575	757.557	773.531	789.505	763.565	795.513	827.461
751.574	2.5131	UP	27.0678	751.549	750.541	-0.024968	PG (R1CO2H+R2CO2H=34:0)	C40H79O10P1	Glycerophospholipids (GP)	Diacylglycerophosphoglycerols (PG) [GP0401]	Diacylglycerophosphoglycerols (PG) [GP0401]	749.533	785.51	809.554	755.541	771.515	787.489	768.575	757.557	773.531	789.505	763.565	795.513	827.461
749.548	1.43748	UP	32.8029	749.533	748.525	-0.0150981	PG (R1CO2H+R2CO2H=34:1)	C40H77O10P1	Glycerophospholipids (GP)	Diacylglycerophosphoglycerols (PG) [GP0401]	Diacylglycerophosphoglycerols (PG) [GP0401]	747.518	783.494	807.539	753.526	769.5	785.473	766.56	755.541	771.515	787.489	761.55	793.497	825.445
749.495	1.77362	UP	24.2508	749.533	748.525	0.0378431	PG (R1CO2H+R2CO2H=34:1)	C40H77O10P1	Glycerophospholipids (GP)	Diacylglycerophosphoglycerols (PG) [GP0401]	Diacylglycerophosphoglycerols (PG) [GP0401]	747.518	783.494	807.539	753.526	769.5	785.473	766.56	755.541	771.515	787.489	761.55	793.497	825.445
747.483	1.69683	UP	24.2502	747.518	746.51	0.0350537	PG (R1CO2H+R2CO2H=34:2)	C40H75O10P1	Glycerophospholipids (GP)	Diacylglycerophosphoglycerols (PG) [GP0401]	Diacylglycerophosphoglycerols (PG) [GP0401]	745.502	781.479	805.523	751.51	767.484	783.458	764.544	753.526	769.5	785.473	759.534	791.481	823.429
765.573	1.08887	UP	31.2072	765.565	764.557	-0.0080922	PG (R1CO2H+R2CO2H=35:0)	C41H81O10P1	Glycerophospholipids (GP)	Diacylglycerophosphoglycerols (PG) [GP0401]	Diacylglycerophosphoglycerols (PG) [GP0401]	763.549	799.526	823.57	769.557	785.531	801.505	782.591	771.573	787.547	803.52	777.581	809.528	841.476
763.562	20.3675	UP	21.9455	763.549	762.541	-0.0128037	PG (R1CO2H+R2CO2H=35:1)	C41H79O10P1	Glycerophospholipids (GP)	Diacylglycerophosphoglycerols (PG) [GP0401]	Diacylglycerophosphoglycerols (PG) [GP0401]	761.533	797.51	821.554	767.541	783.515	799.489	780.575	769.557	785.531	801.505	775.565	807.513	839.461
777.568	2.02802	UP	25.3612	777.565	776.557	-0.0035985	PG (R1CO2H+R2CO2H=36:1)	C42H81O10P1	Glycerophospholipids (GP)	Diacylglycerophosphoglycerols (PG) [GP0401]	Diacylglycerophosphoglycerols (PG) [GP0401]	775.549	811.526	835.57	781.557	797.531	813.505	794.591	783.573	799.547	815.52	789.581	821.528	853.476
777.532	-4.23503	down	25.612	777.565	776.557	0.0322146	PG (R1CO2H+R2CO2H=36:1)	C42H81O10P1	Glycerophospholipids (GP)	Diacylglycerophosphoglycerols (PG) [GP0401]	Diacylglycerophosphoglycerols (PG) [GP0401]	775.549	811.526	835.57	781.557	797.531	813.505	794.591	783.573	799.547	815.52	789.581	821.528	853.476
775.562	1.96511	UP	33.1604	775.549	774.541	-0.0127932	PG (R1CO2H+R2CO2H=36:2)	C42H79O10P1	Glycerophospholipids (GP)	Diacylglycerophosphoglycerols (PG) [GP0401]	Diacylglycerophosphoglycerols (PG) [GP0401]	773.533	809.51	833.554	779.541	795.515	811.489	792.575	781.557	797.531	813.505	787.565	819.513	851.461
793.546	1.36846	UP	23.5962	793.596	792.588	0.0499759	PG (R1CO2H+R2CO2H=37:0)	C43H85O10P1	Glycerophospholipids (GP)	Diacylglycerophosphoglycerols (PG) [GP0401]	Diacylglycerophosphoglycerols (PG) [GP0401]	791.58	827.557	851.601	797.588	813.562	829.536	810.622	799.604	815.578	831.552	805.612	837.56	869.508
793.571	1.40314	UP	32.6005	793.596	792.588	0.0248289	PG (R1CO2H+R2CO2H=37:0)	C43H85O10P1	Glycerophospholipids (GP)	Diacylglycerophosphoglycerols (PG) [GP0401]	Diacylglycerophosphoglycerols (PG) [GP0401]	791.58	827.557	851.601	797.588	813.562	829.536	810.622	799.604	815.578	831.552	805.612	837.56	869.508
791.576	-1.12813	down	18.6713	791.58	790.572	0.0037114	PG (R1CO2H+R2CO2H=37:1)	C43H83O10P1	Glycerophospholipids (GP)	Diacylglycerophosphoglycerols (PG) [GP0401]	Diacylglycerophosphoglycerols (PG) [GP0401]	789.565	825.541	849.586	795.573	811.547	827.52	808.607	797.588	813.562	829.536	803.597	835.544	867.492
791.582	1.49799	UP	22.0313	791.58	790.572	-0.001568	PG (R1CO2H+R2CO2H=37:1)	C43H83O10P1	Glycerophospholipids (GP)	Diacylglycerophosphoglycerols (PG) [GP0401]	Diacylglycerophosphoglycerols (PG) [GP0401]	789.565	825.541	849.586	795.573	811.547	827.52	808.607	797.588	813.562	829.536	803.597	835.544	867.492
821.584	-2.09523	down	26.4051	821.627	820.619	0.0435788	PG (R1CO2H+R2CO2H=39:0)	C45H89O10P1	Glycerophospholipids (GP)	Diacylglycerophosphoglycerols (PG) [GP0401]	Diacylglycerophosphoglycerols (PG) [GP0401]	819.612	855.588	879.633	825.62	841.593	857.567	838.654	827.635	843.609	859.583	833.644	865.591	897.539
819.588	1.98193	UP	32.9935	819.612	818.604	0.0233933	PG (R1CO2H+R2CO2H=39:1)	C45H87O10P1	Glycerophospholipids (GP)	Diacylglycerophosphoglycerols (PG) [GP0401]	Diacylglycerophosphoglycerols (PG) [GP0401]	817.596	853.573	877.617	823.604	839.578	855.552	836.638	825.62	841.593	857.567	831.628	863.575	895.523
819.609	2.61996	UP	19.6627	819.612	818.604	0.0025559	PG (R1CO2H+R2CO2H=39:1)	C45H87O10P1	Glycerophospholipids (GP)	Diacylglycerophosphoglycerols (PG) [GP0401]	Diacylglycerophosphoglycerols (PG) [GP0401]	817.596	853.573	877.617	823.604	839.578	855.552	836.638	825.62	841.593	857.567	831.628	863.575	895.523
835.608	1.58921	UP	28.7782	835.643	834.635	0.0349352	PG (R1CO2H+R2CO2H=40:0)	C46H91O10P1	Glycerophospholipids (GP)	Diacylglycerophosphoglycerols (PG) [GP0401]	Diacylglycerophosphoglycerols (PG) [GP0401]	833.627	869.604	893.648	839.635	855.609	871.583	852.669	841.651	857.625	873.599	847.659	879.607	911.555
847.596	-1.03292	down	25.1293	847.643	846.635	0.0467529	PG (R1CO2H+R2CO2H=41:1)	C47H91O10P1	Glycerophospholipids (GP)	Diacylglycerophosphoglycerols (PG) [GP0401]	Diacylglycerophosphoglycerols (PG) [GP0401]	845.627	881.604	905.648	851.635	867.609	883.583	864.669	853.651	869.625	885.599	859.659	891.607	923.555
847.601	-2.21558	down	24.3139	847.643	846.635	0.0414748	PG (R1CO2H+R2CO2H=41:1)	C47H91O10P1	Glycerophospholipids (GP)	Diacylglycerophosphoglycerols (PG) [GP0401]	Diacylglycerophosphoglycerols (PG) [GP0401]	845.627	881.604	905.648	851.635	867.609	883.583	864.669	853.651	869.625	885.599	859.659	891.607	923.555
847.61	5.31693	UP	26.13	847.643	846.635	0.033273	PG (R1CO2H+R2CO2H=41:1)	C47H91O10P1	Glycerophospholipids (GP)	Diacylglycerophosphoglycerols (PG) [GP0401]	Diacylglycerophosphoglycerols (PG) [GP0401]	845.627	881.604	905.648	851.635	867.609	883.583	864.669	853.651	869.625	885.599	859.659	891.607	923.555
863.657	1.65704	UP	34.5532	863.674	862.666	0.0174122	PG (R1CO2H+R2CO2H=42:0)	C48H95O10P1	Glycerophospholipids (GP)	Diacylglycerophosphoglycerols (PG) [GP0401]	Diacylglycerophosphoglycerols (PG) [GP0401]	861.658	897.635	921.68	867.667	883.64	899.614	880.701	869.682	885.656	901.63	875.69	907.638	939.586
863.655	1.81885	UP	33.9348	863.674	862.666	0.0191459	PG (R1CO2H+R2CO2H=42:0)	C48H95O10P1	Glycerophospholipids (GP)	Diacylglycerophosphoglycerols (PG) [GP0401]	Diacylglycerophosphoglycerols (PG) [GP0401]	861.658	897.635	921.68	867.667	883.64	899.614	880.701	869.682	885.656	901.63	875.69	907.638	939.586
863.657	3.44353	UP	34.8873	863.674	862.666	0.0175685	PG (R1CO2H+R2CO2H=42:0)	C48H95O10P1	Glycerophospholipids (GP)	Diacylglycerophosphoglycerols (PG) [GP0401]	Diacylglycerophosphoglycerols (PG) [GP0401]	861.658	897.635	921.68	867.667	883.64	899.614	880.701	869.682	885.656	901.63	875.69	907.638	939.586
863.629	4.06401	UP	27.0702	863.674	862.666	0.0449446	PG (R1CO2H+R2CO2H=42:0)	C48H95O10P1	Glycerophospholipids (GP)	Diacylglycerophosphoglycerols (PG) [GP0401]	Diacylglycerophosphoglycerols (PG) [GP0401]	861.658	897.635	921.68	867.667	883.64	899.614	880.701	869.682	885.656	901.63	875.69	907.638	939.586
861.625	3.79846	UP	27.0702	861.658	860.651	0.0339302	PG (R1CO2H+R2CO2H=42:1)	C48H93O10P1	Glycerophospholipids (GP)	Diacylglycerophosphoglycerols (PG) [GP0401]	Diacylglycerophosphoglycerols (PG) [GP0401]	859.643	895.619	919.664	865.651	881.625	897.599	878.685	867.667	883.64	899.614	873.675	905.622	937.57
877.668	2.64201	UP	27.9746	877.69	876.682	0.0214372	PG (R1CO2H+R2CO2H=43:0)	C49H97O10P1	Glycerophospholipids (GP)	Diacylglycerophosphoglycerols (PG) [GP0401]	Diacylglycerophosphoglycerols (PG) [GP0401]	875.674	911.651	935.695	881.682	897.656	913.63	894.716	883.698	899.672	915.646	889.706	921.654	953.602
877.729	4.02928	UP	22.8197	877.69	876.682	-0.0389596	PG (R1CO2H+R2CO2H=43:0)	C49H97O10P1	Glycerophospholipids (GP)	Diacylglycerophosphoglycerols (PG) [GP0401]	Diacylglycerophosphoglycerols (PG) [GP0401]	875.674	911.651	935.695	881.682	897.656	913.63	894.716	883.698	899.672	915.646	889.706	921.654	953.602
905.758	1.04256	UP	30.5505	905.721	904.713	-0.0372433	PG (R1CO2H+R2CO2H=45:0)	C51H101O10P1	Glycerophospholipids (GP)	Diacylglycerophosphoglycerols (PG) [GP0401]	Diacylglycerophosphoglycerols (PG) [GP0401]	903.705	939.682	963.727	909.714	925.687	941.661	922.748	911.729	927.703	943.677	917.737	949.685	981.633
905.756	-1.12463	down	25.349	905.721	904.713	-0.0346473	PG (R1CO2H+R2CO2H=45:0)	C51H101O10P1	Glycerophospholipids (GP)	Diacylglycerophosphoglycerols (PG) [GP0401]	Diacylglycerophosphoglycerols (PG) [GP0401]	903.705	939.682	963.727	909.714	925.687	941.661	922.748	911.729	927.703	943.677	917.737	949.685	981.633
905.758	-1.19161	down	29.0337	905.721	904.713	-0.0370561	PG (R1CO2H+R2CO2H=45:0)	C51H101O10P1	Glycerophospholipids (GP)	Diacylglycerophosphoglycerols (PG) [GP0401]	Diacylglycerophosphoglycerols (PG) [GP0401]	903.705	939.682	963.727	909.714	925.687	941.661	922.748	911.729	927.703	943.677	917.737	949.685	981.633
905.757	-1.1928	down	29.6615	905.721	904.713	-0.0361245	PG (R1CO2H+R2CO2H=45:0)	C51H101O10P1	Glycerophospholipids (GP)	Diacylglycerophosphoglycerols (PG) [GP0401]	Diacylglycerophosphoglycerols (PG) [GP0401]	903.705	939.682	963.727	909.714	925.687	941.661	922.748	911.729	927.703	943.677	917.737	949.685	981.633
905.759	-1.28287	down	32.328	905.721	904.713	-0.037792	PG (R1CO2H+R2CO2H=45:0)	C51H101O10P1	Glycerophospholipids (GP)	Diacylglycerophosphoglycerols (PG) [GP0401]	Diacylglycerophosphoglycerols (PG) [GP0401]	903.705	939.682	963.727	909.714	925.687	941.661	922.748	911.729	927.703	943.677	917.737	949.685	981.633
905.76	-1.29852	down	33.6573	905.721	904.713	-0.0385295	PG (R1CO2H+R2CO2H=45:0)	C51H101O10P1	Glycerophospholipids (GP)	Diacylglycerophosphoglycerols (PG) [GP0401]	Diacylglycerophosphoglycerols (PG) [GP0401]	903.705	939.682	963.727	909.714	925.687	941.661	922.748	911.729	927.703	943.677	917.737	949.685	981.633
905.76	-1.35824	down	34.8813	905.721	904.713	-0.0388684	PG (R1CO2H+R2CO2H=45:0)	C51H101O10P1	Glycerophospholipids (GP)	Diacylglycerophosphoglycerols (PG) [GP0401]	Diacylglycerophosphoglycerols (PG) [GP0401]	903.705	939.682	963.727	909.714	925.687	941.661	922.748	911.729	927.703	943.677	917.737	949.685	981.633
905.758	-1.38995	down	32.7848	905.721	904.713	-0.0373304	PG (R1CO2H+R2CO2H=45:0)	C51H101O10P1	Glycerophospholipids (GP)	Diacylglycerophosphoglycerols (PG) [GP0401]	Diacylglycerophosphoglycerols (PG) [GP0401]	903.705	939.682	963.727	909.714	925.687	941.661	922.748	911.729	927.703	943.677	917.737	949.685	981.633
905.758	-1.39031	down	31.8244	905.721	904.713	-0.036488	PG (R1CO2H+R2CO2H=45:0)	C51H101O10P1	Glycerophospholipids (GP)	Diacylglycerophosphoglycerols (PG) [GP0401]	Diacylglycerophosphoglycerols (PG) [GP0401]	903.705	939.682	963.727	909.714	925.687	941.661	922.748	911.729	927.703	943.677	917.737	949.685	981.633
905.758	-1.4272	down	30.2548	905.721	904.713	-0.0371534	PG (R1CO2H+R2CO2H=45:0)	C51H101O10P1	Glycerophospholipids (GP)	Diacylglycerophosphoglycerols (PG) [GP0401]	Diacylglycerophosphoglycerols (PG) [GP0401]	903.705	939.682	963.727	909.714	925.687	941.661	922.748	911.729	927.703	943.677	917.737	949.685	981.633
905.759	-1.88182	down	34.3902	905.721	904.713	-0.0383603	PG (R1CO2H+R2CO2H=45:0)	C51H101O10P1	Glycerophospholipids (GP)	Diacylglycerophosphoglycerols (PG) [GP0401]	Diacylglycerophosphoglycerols (PG) [GP0401]	903.705	939.682	963.727	909.714	925.687	941.661	922.748	911.729	927.703	943.677	917.737	949.685	981.633
905.757	2.25673	UP	25.8737	905.721	904.713	-0.0360253	PG (R1CO2H+R2CO2H=45:0)	C51H101O10P1	Glycerophospholipids (GP)	Diacylglycerophosphoglycerols (PG) [GP0401]	Diacylglycerophosphoglycerols (PG) [GP0401]	903.705	939.682	963.727	909.714	925.687	941.661	922.748	911.729	927.703	943.677	917.737	949.685	981.633
905.753	-2.85031	down	18.3428	905.721	904.713	-0.0323625	PG (R1CO2H+R2CO2H=45:0)	C51H101O10P1	Glycerophospholipids (GP)	Diacylglycerophosphoglycerols (PG) [GP0401]	Diacylglycerophosphoglycerols (PG) [GP0401]	903.705	939.682	963.727	909.714	925.687	941.661	922.748	911.729	927.703	943.677	917.737	949.685	981.633
905.758	5.35966	UP	26.7598	905.721	904.713	-0.036452	PG (R1CO2H+R2CO2H=45:0)	C51H101O10P1	Glycerophospholipids (GP)	Diacylglycerophosphoglycerols (PG) [GP0401]	Diacylglycerophosphoglycerols (PG) [GP0401]	903.705	939.682	963.727	909.714	925.687	941.661	922.748	911.729	927.703	943.677	917.737	949.685	981.633
919.782	490.908	UP	23.6785	919.737	918.729	-0.0453768	PG (R1CO2H+R2CO2H=46:0)	C52H103O10P1	Glycerophospholipids (GP)	Diacylglycerophosphoglycerols (PG) [GP0401]	Diacylglycerophosphoglycerols (PG) [GP0401]	917.721	953.698	977.742	923.729	939.703	955.677	936.763	925.745	941.719	957.693	931.753	963.701	995.648
783.548	2.47026	UP	24.2505	783.502	782.495	-0.0459426	PI (R1CO2H+R2CO2H=30:0)	C39H75O13P1	Glycerophospholipids (GP)	Diacylglycerophosphoinositols (PI) [GP0601]	Diacylglycerophosphoinositols (PI) [GP0601]	781.487	817.463	841.508	787.495	803.469	819.443	800.529	789.511	805.484	821.458	795.519	827.466	859.414
797.524	1.20112	UP	23.015	797.518	796.51	-0.0055234	PI (R1CO2H+R2CO2H=31:0)	C40H77O13P1	Glycerophospholipids (GP)	Diacylglycerophosphoinositols (PI) [GP0601]	Diacylglycerophosphoinositols (PI) [GP0601]	795.502	831.479	855.523	801.511	817.484	833.458	814.545	803.526	819.5	835.474	809.534	841.482	873.43
797.484	-12.0501	down	18.3326	797.518	796.51	0.0341896	PI (R1CO2H+R2CO2H=31:0)	C40H77O13P1	Glycerophospholipids (GP)	Diacylglycerophosphoinositols (PI) [GP0601]	Diacylglycerophosphoinositols (PI) [GP0601]	795.502	831.479	855.523	801.511	817.484	833.458	814.545	803.526	819.5	835.474	809.534	841.482	873.43
825.56	1.68269	UP	25.3038	825.549	824.541	-0.0110636	PI (R1CO2H+R2CO2H=33:0)	C42H81O13P1	Glycerophospholipids (GP)	Diacylglycerophosphoinositols (PI) [GP0601]	Diacylglycerophosphoinositols (PI) [GP0601]	823.534	859.51	883.555	829.542	845.516	861.49	842.576	831.557	847.531	863.505	837.566	869.513	901.461
823.561	1.61851	UP	26.1293	823.534	822.526	-0.0274012	PI (R1CO2H+R2CO2H=33:1)	C42H79O13P1	Glycerophospholipids (GP)	Diacylglycerophosphoinositols (PI) [GP0601]	Diacylglycerophosphoinositols (PI) [GP0601]	821.518	857.495	881.539	827.526	843.5	859.474	840.56	829.542	845.516	861.49	835.55	867.498	899.445
821.547	2.04341	UP	23.482	821.518	820.51	-0.0286582	PI (R1CO2H+R2CO2H=33:2)	C42H77O13P1	Glycerophospholipids (GP)	Diacylglycerophosphoinositols (PI) [GP0601]	Diacylglycerophosphoinositols (PI) [GP0601]	819.502	855.479	879.523	825.511	841.484	857.458	838.545	827.526	843.5	859.474	833.534	865.482	897.43
821.554	-4.01858	down	26.1318	821.518	820.51	-0.0360086	PI (R1CO2H+R2CO2H=33:2)	C42H77O13P1	Glycerophospholipids (GP)	Diacylglycerophosphoinositols (PI) [GP0601]	Diacylglycerophosphoinositols (PI) [GP0601]	819.502	855.479	879.523	825.511	841.484	857.458	838.545	827.526	843.5	859.474	833.534	865.482	897.43
839.562	1.41533	UP	23.0664	839.565	838.557	0.0031795	PI (R1CO2H+R2CO2H=34:0)	C43H83O13P1	Glycerophospholipids (GP)	Diacylglycerophosphoinositols (PI) [GP0601]	Diacylglycerophosphoinositols (PI) [GP0601]	837.549	873.526	897.57	843.557	859.531	875.505	856.592	845.573	861.547	877.521	851.581	883.529	915.477
839.555	12.3325	UP	21.1735	839.565	838.557	0.0099814	PI (R1CO2H+R2CO2H=34:0)	C43H83O13P1	Glycerophospholipids (GP)	Diacylglycerophosphoinositols (PI) [GP0601]	Diacylglycerophosphoinositols (PI) [GP0601]	837.549	873.526	897.57	843.557	859.531	875.505	856.592	845.573	861.547	877.521	851.581	883.529	915.477
837.555	-1.09515	down	23.1163	837.549	836.541	-0.005488	PI (R1CO2H+R2CO2H=34:1)	C43H81O13P1	Glycerophospholipids (GP)	Diacylglycerophosphoinositols (PI) [GP0601]	Diacylglycerophosphoinositols (PI) [GP0601]	835.534	871.51	895.555	841.542	857.516	873.49	854.576	843.557	859.531	875.505	849.566	881.513	913.461
837.547	1.11341	UP	20.8145	837.549	836.541	0.0023456	PI (R1CO2H+R2CO2H=34:1)	C43H81O13P1	Glycerophospholipids (GP)	Diacylglycerophosphoinositols (PI) [GP0601]	Diacylglycerophosphoinositols (PI) [GP0601]	835.534	871.51	895.555	841.542	857.516	873.49	854.576	843.557	859.531	875.505	849.566	881.513	913.461
837.58	1.17431	UP	22.3772	837.549	836.541	-0.0304975	PI (R1CO2H+R2CO2H=34:1)	C43H81O13P1	Glycerophospholipids (GP)	Diacylglycerophosphoinositols (PI) [GP0601]	Diacylglycerophosphoinositols (PI) [GP0601]	835.534	871.51	895.555	841.542	857.516	873.49	854.576	843.557	859.531	875.505	849.566	881.513	913.461
837.541	1.5539	UP	20.4627	837.549	836.541	0.0081553	PI (R1CO2H+R2CO2H=34:1)	C43H81O13P1	Glycerophospholipids (GP)	Diacylglycerophosphoinositols (PI) [GP0601]	Diacylglycerophosphoinositols (PI) [GP0601]	835.534	871.51	895.555	841.542	857.516	873.49	854.576	843.557	859.531	875.505	849.566	881.513	913.461
837.543	-1.84407	down	26.1491	837.549	836.541	0.0064039	PI (R1CO2H+R2CO2H=34:1)	C43H81O13P1	Glycerophospholipids (GP)	Diacylglycerophosphoinositols (PI) [GP0601]	Diacylglycerophosphoinositols (PI) [GP0601]	835.534	871.51	895.555	841.542	857.516	873.49	854.576	843.557	859.531	875.505	849.566	881.513	913.461
837.542	-2.04456	down	20.0197	837.549	836.541	0.0069506	PI (R1CO2H+R2CO2H=34:1)	C43H81O13P1	Glycerophospholipids (GP)	Diacylglycerophosphoinositols (PI) [GP0601]	Diacylglycerophosphoinositols (PI) [GP0601]	835.534	871.51	895.555	841.542	857.516	873.49	854.576	843.557	859.531	875.505	849.566	881.513	913.461
837.589	2.32869	UP	27.0969	837.549	836.541	-0.0395085	PI (R1CO2H+R2CO2H=34:1)	C43H81O13P1	Glycerophospholipids (GP)	Diacylglycerophosphoinositols (PI) [GP0601]	Diacylglycerophosphoinositols (PI) [GP0601]	835.534	871.51	895.555	841.542	857.516	873.49	854.576	843.557	859.531	875.505	849.566	881.513	913.461
837.549	8.11988	UP	21.1337	837.549	836.541	0.0001819	PI (R1CO2H+R2CO2H=34:1)	C43H81O13P1	Glycerophospholipids (GP)	Diacylglycerophosphoinositols (PI) [GP0601]	Diacylglycerophosphoinositols (PI) [GP0601]	835.534	871.51	895.555	841.542	857.516	873.49	854.576	843.557	859.531	875.505	849.566	881.513	913.461
835.56	1.77843	UP	24.094	835.534	834.526	-0.0268089	PI (R1CO2H+R2CO2H=34:2)	C43H79O13P1	Glycerophospholipids (GP)	Diacylglycerophosphoinositols (PI) [GP0601]	Diacylglycerophosphoinositols (PI) [GP0601]	833.518	869.495	893.539	839.526	855.5	871.474	852.56	841.542	857.516	873.49	847.55	879.498	911.445
835.533	-1.81231	down	20.2282	835.534	834.526	0.000582	PI (R1CO2H+R2CO2H=34:2)	C43H79O13P1	Glycerophospholipids (GP)	Diacylglycerophosphoinositols (PI) [GP0601]	Diacylglycerophosphoinositols (PI) [GP0601]	833.518	869.495	893.539	839.526	855.5	871.474	852.56	841.542	857.516	873.49	847.55	879.498	911.445
835.572	1.95266	UP	27.0762	835.534	834.526	-0.0384086	PI (R1CO2H+R2CO2H=34:2)	C43H79O13P1	Glycerophospholipids (GP)	Diacylglycerophosphoinositols (PI) [GP0601]	Diacylglycerophosphoinositols (PI) [GP0601]	833.518	869.495	893.539	839.526	855.5	871.474	852.56	841.542	857.516	873.49	847.55	879.498	911.445
835.534	3.12066	UP	20.6838	835.534	834.526	-0.000154	PI (R1CO2H+R2CO2H=34:2)	C43H79O13P1	Glycerophospholipids (GP)	Diacylglycerophosphoinositols (PI) [GP0601]	Diacylglycerophosphoinositols (PI) [GP0601]	833.518	869.495	893.539	839.526	855.5	871.474	852.56	841.542	857.516	873.49	847.55	879.498	911.445
835.534	8.73751	UP	21.0223	835.534	834.526	-0.000669	PI (R1CO2H+R2CO2H=34:2)	C43H79O13P1	Glycerophospholipids (GP)	Diacylglycerophosphoinositols (PI) [GP0601]	Diacylglycerophosphoinositols (PI) [GP0601]	833.518	869.495	893.539	839.526	855.5	871.474	852.56	841.542	857.516	873.49	847.55	879.498	911.445
833.515	1.13377	UP	20.7849	833.518	832.51	0.0033219	PI (R1CO2H+R2CO2H=34:3)	C43H77O13P1	Glycerophospholipids (GP)	Diacylglycerophosphoinositols (PI) [GP0601]	Diacylglycerophosphoinositols (PI) [GP0601]	831.502	867.479	891.523	837.511	853.484	869.458	850.545	839.526	855.5	871.474	845.534	877.482	909.43
833.555	1.85753	UP	24.094	833.518	832.51	-0.0369002	PI (R1CO2H+R2CO2H=34:3)	C43H77O13P1	Glycerophospholipids (GP)	Diacylglycerophosphoinositols (PI) [GP0601]	Diacylglycerophosphoinositols (PI) [GP0601]	831.502	867.479	891.523	837.511	853.484	869.458	850.545	839.526	855.5	871.474	845.534	877.482	909.43
833.518	3.89923	UP	21.0604	833.518	832.51	-0.0003849	PI (R1CO2H+R2CO2H=34:3)	C43H77O13P1	Glycerophospholipids (GP)	Diacylglycerophosphoinositols (PI) [GP0601]	Diacylglycerophosphoinositols (PI) [GP0601]	831.502	867.479	891.523	837.511	853.484	869.458	850.545	839.526	855.5	871.474	845.534	877.482	909.43
831.527	-1.26336	down	28.0625	831.502	830.495	-0.025016	PI (R1CO2H+R2CO2H=34:4)	C43H75O13P1	Glycerophospholipids (GP)	Diacylglycerophosphoinositols (PI) [GP0601]	Diacylglycerophosphoinositols (PI) [GP0601]	829.487	865.463	889.508	835.495	851.469	867.443	848.529	837.511	853.484	869.458	843.519	875.466	907.414
853.556	-1.20214	down	22.2223	853.581	852.573	0.0248536	PI (R1CO2H+R2CO2H=35:0)	C44H85O13P1	Glycerophospholipids (GP)	Diacylglycerophosphoinositols (PI) [GP0601]	Diacylglycerophosphoinositols (PI) [GP0601]	851.565	887.542	911.586	857.573	873.547	889.521	870.607	859.589	875.563	891.536	865.597	897.544	929.492
853.569	2.14144	UP	27.0962	853.581	852.573	0.0114932	PI (R1CO2H+R2CO2H=35:0)	C44H85O13P1	Glycerophospholipids (GP)	Diacylglycerophosphoinositols (PI) [GP0601]	Diacylglycerophosphoinositols (PI) [GP0601]	851.565	887.542	911.586	857.573	873.547	889.521	870.607	859.589	875.563	891.536	865.597	897.544	929.492
851.537	1.11383	UP	24.094	851.565	850.557	0.027518	PI (R1CO2H+R2CO2H=35:1)	C44H83O13P1	Glycerophospholipids (GP)	Diacylglycerophosphoinositols (PI) [GP0601]	Diacylglycerophosphoinositols (PI) [GP0601]	849.549	885.526	909.57	855.557	871.531	887.505	868.592	857.573	873.547	889.521	863.581	895.529	927.477
851.553	1.41239	UP	27.0828	851.565	850.557	0.012044	PI (R1CO2H+R2CO2H=35:1)	C44H83O13P1	Glycerophospholipids (GP)	Diacylglycerophosphoinositols (PI) [GP0601]	Diacylglycerophosphoinositols (PI) [GP0601]	849.549	885.526	909.57	855.557	871.531	887.505	868.592	857.573	873.547	889.521	863.581	895.529	927.477
851.574	1.46411	UP	27.0977	851.565	850.557	-0.0085583	PI (R1CO2H+R2CO2H=35:1)	C44H83O13P1	Glycerophospholipids (GP)	Diacylglycerophosphoinositols (PI) [GP0601]	Diacylglycerophosphoinositols (PI) [GP0601]	849.549	885.526	909.57	855.557	871.531	887.505	868.592	857.573	873.547	889.521	863.581	895.529	927.477
851.525	1.9313	UP	19.992	851.565	850.557	0.0397796	PI (R1CO2H+R2CO2H=35:1)	C44H83O13P1	Glycerophospholipids (GP)	Diacylglycerophosphoinositols (PI) [GP0601]	Diacylglycerophosphoinositols (PI) [GP0601]	849.549	885.526	909.57	855.557	871.531	887.505	868.592	857.573	873.547	889.521	863.581	895.529	927.477
851.523	2.82455	UP	20.7413	851.565	850.557	0.0419341	PI (R1CO2H+R2CO2H=35:1)	C44H83O13P1	Glycerophospholipids (GP)	Diacylglycerophosphoinositols (PI) [GP0601]	Diacylglycerophosphoinositols (PI) [GP0601]	849.549	885.526	909.57	855.557	871.531	887.505	868.592	857.573	873.547	889.521	863.581	895.529	927.477
849.594	1.08176	UP	24.3326	849.549	848.541	-0.0451275	PI (R1CO2H+R2CO2H=35:2)	C44H81O13P1	Glycerophospholipids (GP)	Diacylglycerophosphoinositols (PI) [GP0601]	Diacylglycerophosphoinositols (PI) [GP0601]	847.534	883.51	907.555	853.542	869.516	885.49	866.576	855.557	871.531	887.505	861.566	893.513	925.461
849.53	1.14729	UP	24.094	849.549	848.541	0.0192781	PI (R1CO2H+R2CO2H=35:2)	C44H81O13P1	Glycerophospholipids (GP)	Diacylglycerophosphoinositols (PI) [GP0601]	Diacylglycerophosphoinositols (PI) [GP0601]	847.534	883.51	907.555	853.542	869.516	885.49	866.576	855.557	871.531	887.505	861.566	893.513	925.461
849.547	1.47733	UP	21.9335	849.549	848.541	0.0024067	PI (R1CO2H+R2CO2H=35:2)	C44H81O13P1	Glycerophospholipids (GP)	Diacylglycerophosphoinositols (PI) [GP0601]	Diacylglycerophosphoinositols (PI) [GP0601]	847.534	883.51	907.555	853.542	869.516	885.49	866.576	855.557	871.531	887.505	861.566	893.513	925.461
849.592	1.99606	UP	24.7688	849.549	848.541	-0.0427145	PI (R1CO2H+R2CO2H=35:2)	C44H81O13P1	Glycerophospholipids (GP)	Diacylglycerophosphoinositols (PI) [GP0601]	Diacylglycerophosphoinositols (PI) [GP0601]	847.534	883.51	907.555	853.542	869.516	885.49	866.576	855.557	871.531	887.505	861.566	893.513	925.461
849.555	2.77675	UP	23.0127	849.549	848.541	-0.0057901	PI (R1CO2H+R2CO2H=35:2)	C44H81O13P1	Glycerophospholipids (GP)	Diacylglycerophosphoinositols (PI) [GP0601]	Diacylglycerophosphoinositols (PI) [GP0601]	847.534	883.51	907.555	853.542	869.516	885.49	866.576	855.557	871.531	887.505	861.566	893.513	925.461
849.581	-19.9781	down	18.6315	849.549	848.541	-0.0316393	PI (R1CO2H+R2CO2H=35:2)	C44H81O13P1	Glycerophospholipids (GP)	Diacylglycerophosphoinositols (PI) [GP0601]	Diacylglycerophosphoinositols (PI) [GP0601]	847.534	883.51	907.555	853.542	869.516	885.49	866.576	855.557	871.531	887.505	861.566	893.513	925.461
847.573	-1.40876	down	20.0252	847.534	846.526	-0.0393754	PI (R1CO2H+R2CO2H=35:3)	C44H79O13P1	Glycerophospholipids (GP)	Diacylglycerophosphoinositols (PI) [GP0601]	Diacylglycerophosphoinositols (PI) [GP0601]	845.518	881.495	905.539	851.526	867.5	883.474	864.56	853.542	869.516	885.49	859.55	891.498	923.445
847.572	1.89243	UP	23.1288	847.534	846.526	-0.0382845	PI (R1CO2H+R2CO2H=35:3)	C44H79O13P1	Glycerophospholipids (GP)	Diacylglycerophosphoinositols (PI) [GP0601]	Diacylglycerophosphoinositols (PI) [GP0601]	845.518	881.495	905.539	851.526	867.5	883.474	864.56	853.542	869.516	885.49	859.55	891.498	923.445
847.57	3.03198	UP	23.755	847.534	846.526	-0.0364665	PI (R1CO2H+R2CO2H=35:3)	C44H79O13P1	Glycerophospholipids (GP)	Diacylglycerophosphoinositols (PI) [GP0601]	Diacylglycerophosphoinositols (PI) [GP0601]	845.518	881.495	905.539	851.526	867.5	883.474	864.56	853.542	869.516	885.49	859.55	891.498	923.445
867.623	2.15687	UP	23.2197	867.596	866.588	-0.0268546	PI (R1CO2H+R2CO2H=36:0)	C45H87O13P1	Glycerophospholipids (GP)	Diacylglycerophosphoinositols (PI) [GP0601]	Diacylglycerophosphoinositols (PI) [GP0601]	865.581	901.557	925.602	871.589	887.563	903.536	884.623	873.604	889.578	905.552	879.613	911.56	943.508
867.562	7.02453	UP	20.7088	867.596	866.588	0.0338893	PI (R1CO2H+R2CO2H=36:0)	C45H87O13P1	Glycerophospholipids (GP)	Diacylglycerophosphoinositols (PI) [GP0601]	Diacylglycerophosphoinositols (PI) [GP0601]	865.581	901.557	925.602	871.589	887.563	903.536	884.623	873.604	889.578	905.552	879.613	911.56	943.508
865.607	1.12247	UP	22.4058	865.581	864.573	-0.0262369	PI (R1CO2H+R2CO2H=36:1)	C45H85O13P1	Glycerophospholipids (GP)	Diacylglycerophosphoinositols (PI) [GP0601]	Diacylglycerophosphoinositols (PI) [GP0601]	863.565	899.542	923.586	869.573	885.547	901.521	882.607	871.589	887.563	903.536	877.597	909.544	941.492
865.604	1.18028	UP	24.3029	865.581	864.573	-0.0235489	PI (R1CO2H+R2CO2H=36:1)	C45H85O13P1	Glycerophospholipids (GP)	Diacylglycerophosphoinositols (PI) [GP0601]	Diacylglycerophosphoinositols (PI) [GP0601]	863.565	899.542	923.586	869.573	885.547	901.521	882.607	871.589	887.563	903.536	877.597	909.544	941.492
865.563	1.18748	UP	24.0975	865.581	864.573	0.0178984	PI (R1CO2H+R2CO2H=36:1)	C45H85O13P1	Glycerophospholipids (GP)	Diacylglycerophosphoinositols (PI) [GP0601]	Diacylglycerophosphoinositols (PI) [GP0601]	863.565	899.542	923.586	869.573	885.547	901.521	882.607	871.589	887.563	903.536	877.597	909.544	941.492
865.572	1.74078	UP	21.9277	865.581	864.573	0.0082676	PI (R1CO2H+R2CO2H=36:1)	C45H85O13P1	Glycerophospholipids (GP)	Diacylglycerophosphoinositols (PI) [GP0601]	Diacylglycerophosphoinositols (PI) [GP0601]	863.565	899.542	923.586	869.573	885.547	901.521	882.607	871.589	887.563	903.536	877.597	909.544	941.492
865.615	1.9012	UP	23.2197	865.581	864.573	-0.0339656	PI (R1CO2H+R2CO2H=36:1)	C45H85O13P1	Glycerophospholipids (GP)	Diacylglycerophosphoinositols (PI) [GP0601]	Diacylglycerophosphoinositols (PI) [GP0601]	863.565	899.542	923.586	869.573	885.547	901.521	882.607	871.589	887.563	903.536	877.597	909.544	941.492
865.586	2.01811	UP	26.13	865.581	864.573	-0.0056724	PI (R1CO2H+R2CO2H=36:1)	C45H85O13P1	Glycerophospholipids (GP)	Diacylglycerophosphoinositols (PI) [GP0601]	Diacylglycerophosphoinositols (PI) [GP0601]	863.565	899.542	923.586	869.573	885.547	901.521	882.607	871.589	887.563	903.536	877.597	909.544	941.492
865.597	2.77762	UP	23.5692	865.581	864.573	-0.0161833	PI (R1CO2H+R2CO2H=36:1)	C45H85O13P1	Glycerophospholipids (GP)	Diacylglycerophosphoinositols (PI) [GP0601]	Diacylglycerophosphoinositols (PI) [GP0601]	863.565	899.542	923.586	869.573	885.547	901.521	882.607	871.589	887.563	903.536	877.597	909.544	941.492
863.6	-1.08176	down	24.3673	863.565	862.557	-0.0352223	PI (R1CO2H+R2CO2H=36:2)	C45H83O13P1	Glycerophospholipids (GP)	Diacylglycerophosphoinositols (PI) [GP0601]	Diacylglycerophosphoinositols (PI) [GP0601]	861.549	897.526	921.57	867.557	883.531	899.505	880.592	869.573	885.547	901.521	875.581	907.529	939.477
863.602	-1.1168	down	22.4512	863.565	862.557	-0.0368941	PI (R1CO2H+R2CO2H=36:2)	C45H83O13P1	Glycerophospholipids (GP)	Diacylglycerophosphoinositols (PI) [GP0601]	Diacylglycerophosphoinositols (PI) [GP0601]	861.549	897.526	921.57	867.557	883.531	899.505	880.592	869.573	885.547	901.521	875.581	907.529	939.477
863.588	1.69345	UP	25.0905	863.565	862.557	-0.0230178	PI (R1CO2H+R2CO2H=36:2)	C45H83O13P1	Glycerophospholipids (GP)	Diacylglycerophosphoinositols (PI) [GP0601]	Diacylglycerophosphoinositols (PI) [GP0601]	861.549	897.526	921.57	867.557	883.531	899.505	880.592	869.573	885.547	901.521	875.581	907.529	939.477
863.606	1.87229	UP	25.3738	863.565	862.557	-0.0411297	PI (R1CO2H+R2CO2H=36:2)	C45H83O13P1	Glycerophospholipids (GP)	Diacylglycerophosphoinositols (PI) [GP0601]	Diacylglycerophosphoinositols (PI) [GP0601]	861.549	897.526	921.57	867.557	883.531	899.505	880.592	869.573	885.547	901.521	875.581	907.529	939.477
863.598	1.91492	UP	24.791	863.565	862.557	-0.0333226	PI (R1CO2H+R2CO2H=36:2)	C45H83O13P1	Glycerophospholipids (GP)	Diacylglycerophosphoinositols (PI) [GP0601]	Diacylglycerophosphoinositols (PI) [GP0601]	861.549	897.526	921.57	867.557	883.531	899.505	880.592	869.573	885.547	901.521	875.581	907.529	939.477
863.599	2.02746	UP	23.4603	863.565	862.557	-0.0344947	PI (R1CO2H+R2CO2H=36:2)	C45H83O13P1	Glycerophospholipids (GP)	Diacylglycerophosphoinositols (PI) [GP0601]	Diacylglycerophosphoinositols (PI) [GP0601]	861.549	897.526	921.57	867.557	883.531	899.505	880.592	869.573	885.547	901.521	875.581	907.529	939.477
863.602	2.07179	UP	23.0837	863.565	862.557	-0.0372917	PI (R1CO2H+R2CO2H=36:2)	C45H83O13P1	Glycerophospholipids (GP)	Diacylglycerophosphoinositols (PI) [GP0601]	Diacylglycerophosphoinositols (PI) [GP0601]	861.549	897.526	921.57	867.557	883.531	899.505	880.592	869.573	885.547	901.521	875.581	907.529	939.477
863.615	2.0886	UP	32.809	863.565	862.557	-0.0497167	PI (R1CO2H+R2CO2H=36:2)	C45H83O13P1	Glycerophospholipids (GP)	Diacylglycerophosphoinositols (PI) [GP0601]	Diacylglycerophosphoinositols (PI) [GP0601]	861.549	897.526	921.57	867.557	883.531	899.505	880.592	869.573	885.547	901.521	875.581	907.529	939.477
863.583	2.19222	UP	26.13	863.565	862.557	-0.0180328	PI (R1CO2H+R2CO2H=36:2)	C45H83O13P1	Glycerophospholipids (GP)	Diacylglycerophosphoinositols (PI) [GP0601]	Diacylglycerophosphoinositols (PI) [GP0601]	861.549	897.526	921.57	867.557	883.531	899.505	880.592	869.573	885.547	901.521	875.581	907.529	939.477
863.597	2.75512	UP	26.7642	863.565	862.557	-0.0318547	PI (R1CO2H+R2CO2H=36:2)	C45H83O13P1	Glycerophospholipids (GP)	Diacylglycerophosphoinositols (PI) [GP0601]	Diacylglycerophosphoinositols (PI) [GP0601]	861.549	897.526	921.57	867.557	883.531	899.505	880.592	869.573	885.547	901.521	875.581	907.529	939.477
861.573	-1.01319	down	25.304	861.549	860.541	-0.0241484	PI (R1CO2H+R2CO2H=36:3)	C45H81O13P1	Glycerophospholipids (GP)	Diacylglycerophosphoinositols (PI) [GP0601]	Diacylglycerophosphoinositols (PI) [GP0601]	859.534	895.51	919.555	865.542	881.516	897.49	878.576	867.557	883.531	899.505	873.566	905.513	937.461
861.586	-1.28144	down	28.2028	861.549	860.541	-0.0368444	PI (R1CO2H+R2CO2H=36:3)	C45H81O13P1	Glycerophospholipids (GP)	Diacylglycerophosphoinositols (PI) [GP0601]	Diacylglycerophosphoinositols (PI) [GP0601]	859.534	895.51	919.555	865.542	881.516	897.49	878.576	867.557	883.531	899.505	873.566	905.513	937.461
861.585	1.28733	UP	23.5942	861.549	860.541	-0.0351988	PI (R1CO2H+R2CO2H=36:3)	C45H81O13P1	Glycerophospholipids (GP)	Diacylglycerophosphoinositols (PI) [GP0601]	Diacylglycerophosphoinositols (PI) [GP0601]	859.534	895.51	919.555	865.542	881.516	897.49	878.576	867.557	883.531	899.505	873.566	905.513	937.461
861.568	1.43894	UP	24.1462	861.549	860.541	-0.0184068	PI (R1CO2H+R2CO2H=36:3)	C45H81O13P1	Glycerophospholipids (GP)	Diacylglycerophosphoinositols (PI) [GP0601]	Diacylglycerophosphoinositols (PI) [GP0601]	859.534	895.51	919.555	865.542	881.516	897.49	878.576	867.557	883.531	899.505	873.566	905.513	937.461
861.585	1.68585	UP	24.7398	861.549	860.541	-0.0355623	PI (R1CO2H+R2CO2H=36:3)	C45H81O13P1	Glycerophospholipids (GP)	Diacylglycerophosphoinositols (PI) [GP0601]	Diacylglycerophosphoinositols (PI) [GP0601]	859.534	895.51	919.555	865.542	881.516	897.49	878.576	867.557	883.531	899.505	873.566	905.513	937.461
861.582	2.17556	UP	23.148	861.549	860.541	-0.0326558	PI (R1CO2H+R2CO2H=36:3)	C45H81O13P1	Glycerophospholipids (GP)	Diacylglycerophosphoinositols (PI) [GP0601]	Diacylglycerophosphoinositols (PI) [GP0601]	859.534	895.51	919.555	865.542	881.516	897.49	878.576	867.557	883.531	899.505	873.566	905.513	937.461
861.581	2.18782	UP	25.946	861.549	860.541	-0.0320146	PI (R1CO2H+R2CO2H=36:3)	C45H81O13P1	Glycerophospholipids (GP)	Diacylglycerophosphoinositols (PI) [GP0601]	Diacylglycerophosphoinositols (PI) [GP0601]	859.534	895.51	919.555	865.542	881.516	897.49	878.576	867.557	883.531	899.505	873.566	905.513	937.461
861.587	2.24257	UP	26.4402	861.549	860.541	-0.0372393	PI (R1CO2H+R2CO2H=36:3)	C45H81O13P1	Glycerophospholipids (GP)	Diacylglycerophosphoinositols (PI) [GP0601]	Diacylglycerophosphoinositols (PI) [GP0601]	859.534	895.51	919.555	865.542	881.516	897.49	878.576	867.557	883.531	899.505	873.566	905.513	937.461
861.59	3.1868	UP	26.7384	861.549	860.541	-0.040639	PI (R1CO2H+R2CO2H=36:3)	C45H81O13P1	Glycerophospholipids (GP)	Diacylglycerophosphoinositols (PI) [GP0601]	Diacylglycerophosphoinositols (PI) [GP0601]	859.534	895.51	919.555	865.542	881.516	897.49	878.576	867.557	883.531	899.505	873.566	905.513	937.461
861.586	42.0942	UP	19.4332	861.549	860.541	-0.0365114	PI (R1CO2H+R2CO2H=36:3)	C45H81O13P1	Glycerophospholipids (GP)	Diacylglycerophosphoinositols (PI) [GP0601]	Diacylglycerophosphoinositols (PI) [GP0601]	859.534	895.51	919.555	865.542	881.516	897.49	878.576	867.557	883.531	899.505	873.566	905.513	937.461
881.602	1.09291	UP	22.1552	881.612	880.604	0.0097571	PI (R1CO2H+R2CO2H=37:0)	C46H89O13P1	Glycerophospholipids (GP)	Diacylglycerophosphoinositols (PI) [GP0601]	Diacylglycerophosphoinositols (PI) [GP0601]	879.596	915.573	939.617	885.604	901.578	917.552	898.638	887.62	903.594	919.568	893.628	925.576	957.524
881.627	1.50479	UP	32.2503	881.612	880.604	-0.0150238	PI (R1CO2H+R2CO2H=37:0)	C46H89O13P1	Glycerophospholipids (GP)	Diacylglycerophosphoinositols (PI) [GP0601]	Diacylglycerophosphoinositols (PI) [GP0601]	879.596	915.573	939.617	885.604	901.578	917.552	898.638	887.62	903.594	919.568	893.628	925.576	957.524
881.614	1.71932	UP	27.0702	881.612	880.604	-0.0023283	PI (R1CO2H+R2CO2H=37:0)	C46H89O13P1	Glycerophospholipids (GP)	Diacylglycerophosphoinositols (PI) [GP0601]	Diacylglycerophosphoinositols (PI) [GP0601]	879.596	915.573	939.617	885.604	901.578	917.552	898.638	887.62	903.594	919.568	893.628	925.576	957.524
881.591	1.78809	UP	23.2468	881.612	880.604	0.020641	PI (R1CO2H+R2CO2H=37:0)	C46H89O13P1	Glycerophospholipids (GP)	Diacylglycerophosphoinositols (PI) [GP0601]	Diacylglycerophosphoinositols (PI) [GP0601]	879.596	915.573	939.617	885.604	901.578	917.552	898.638	887.62	903.594	919.568	893.628	925.576	957.524
881.629	17.2846	UP	20.7087	881.612	880.604	-0.0169548	PI (R1CO2H+R2CO2H=37:0)	C46H89O13P1	Glycerophospholipids (GP)	Diacylglycerophosphoinositols (PI) [GP0601]	Diacylglycerophosphoinositols (PI) [GP0601]	879.596	915.573	939.617	885.604	901.578	917.552	898.638	887.62	903.594	919.568	893.628	925.576	957.524
879.595	-1.02277	down	24.3893	879.596	878.588	0.0012993	PI (R1CO2H+R2CO2H=37:1)	C46H87O13P1	Glycerophospholipids (GP)	Diacylglycerophosphoinositols (PI) [GP0601]	Diacylglycerophosphoinositols (PI) [GP0601]	877.581	913.557	937.602	883.589	899.563	915.536	896.623	885.604	901.578	917.552	891.613	923.56	955.508
879.595	-1.217	down	23.4725	879.596	878.588	0.0016233	PI (R1CO2H+R2CO2H=37:1)	C46H87O13P1	Glycerophospholipids (GP)	Diacylglycerophosphoinositols (PI) [GP0601]	Diacylglycerophosphoinositols (PI) [GP0601]	877.581	913.557	937.602	883.589	899.563	915.536	896.623	885.604	901.578	917.552	891.613	923.56	955.508
879.592	1.47032	UP	22.2052	879.596	878.588	0.0045832	PI (R1CO2H+R2CO2H=37:1)	C46H87O13P1	Glycerophospholipids (GP)	Diacylglycerophosphoinositols (PI) [GP0601]	Diacylglycerophosphoinositols (PI) [GP0601]	877.581	913.557	937.602	883.589	899.563	915.536	896.623	885.604	901.578	917.552	891.613	923.56	955.508
879.603	1.5448	UP	27.0702	879.596	878.588	-0.0063561	PI (R1CO2H+R2CO2H=37:1)	C46H87O13P1	Glycerophospholipids (GP)	Diacylglycerophosphoinositols (PI) [GP0601]	Diacylglycerophosphoinositols (PI) [GP0601]	877.581	913.557	937.602	883.589	899.563	915.536	896.623	885.604	901.578	917.552	891.613	923.56	955.508
879.622	1.57361	UP	25.0801	879.596	878.588	-0.0261555	PI (R1CO2H+R2CO2H=37:1)	C46H87O13P1	Glycerophospholipids (GP)	Diacylglycerophosphoinositols (PI) [GP0601]	Diacylglycerophosphoinositols (PI) [GP0601]	877.581	913.557	937.602	883.589	899.563	915.536	896.623	885.604	901.578	917.552	891.613	923.56	955.508
879.588	1.75843	UP	23.0557	879.596	878.588	0.0082402	PI (R1CO2H+R2CO2H=37:1)	C46H87O13P1	Glycerophospholipids (GP)	Diacylglycerophosphoinositols (PI) [GP0601]	Diacylglycerophosphoinositols (PI) [GP0601]	877.581	913.557	937.602	883.589	899.563	915.536	896.623	885.604	901.578	917.552	891.613	923.56	955.508
879.626	2.14008	UP	25.6608	879.596	878.588	-0.0297533	PI (R1CO2H+R2CO2H=37:1)	C46H87O13P1	Glycerophospholipids (GP)	Diacylglycerophosphoinositols (PI) [GP0601]	Diacylglycerophosphoinositols (PI) [GP0601]	877.581	913.557	937.602	883.589	899.563	915.536	896.623	885.604	901.578	917.552	891.613	923.56	955.508
877.58	1.48787	UP	23.1044	877.581	876.573	0.0005853	PI (R1CO2H+R2CO2H=37:2)	C46H85O13P1	Glycerophospholipids (GP)	Diacylglycerophosphoinositols (PI) [GP0601]	Diacylglycerophosphoinositols (PI) [GP0601]	875.565	911.542	935.586	881.573	897.547	913.521	894.607	883.589	899.563	915.536	889.597	921.544	953.492
877.598	1.63071	UP	27.0702	877.581	876.573	-0.0176874	PI (R1CO2H+R2CO2H=37:2)	C46H85O13P1	Glycerophospholipids (GP)	Diacylglycerophosphoinositols (PI) [GP0601]	Diacylglycerophosphoinositols (PI) [GP0601]	875.565	911.542	935.586	881.573	897.547	913.521	894.607	883.589	899.563	915.536	889.597	921.544	953.492
877.618	1.67787	UP	25.081	877.581	876.573	-0.0372505	PI (R1CO2H+R2CO2H=37:2)	C46H85O13P1	Glycerophospholipids (GP)	Diacylglycerophosphoinositols (PI) [GP0601]	Diacylglycerophosphoinositols (PI) [GP0601]	875.565	911.542	935.586	881.573	897.547	913.521	894.607	883.589	899.563	915.536	889.597	921.544	953.492
877.614	2.27052	UP	24.4832	877.581	876.573	-0.0337038	PI (R1CO2H+R2CO2H=37:2)	C46H85O13P1	Glycerophospholipids (GP)	Diacylglycerophosphoinositols (PI) [GP0601]	Diacylglycerophosphoinositols (PI) [GP0601]	875.565	911.542	935.586	881.573	897.547	913.521	894.607	883.589	899.563	915.536	889.597	921.544	953.492
877.619	2.77456	UP	25.6368	877.581	876.573	-0.0381085	PI (R1CO2H+R2CO2H=37:2)	C46H85O13P1	Glycerophospholipids (GP)	Diacylglycerophosphoinositols (PI) [GP0601]	Diacylglycerophosphoinositols (PI) [GP0601]	875.565	911.542	935.586	881.573	897.547	913.521	894.607	883.589	899.563	915.536	889.597	921.544	953.492
875.606	2.73052	UP	24.518	875.565	874.557	-0.0409278	PI (R1CO2H+R2CO2H=37:3)	C46H83O13P1	Glycerophospholipids (GP)	Diacylglycerophosphoinositols (PI) [GP0601]	Diacylglycerophosphoinositols (PI) [GP0601]	873.549	909.526	933.57	879.557	895.531	911.505	892.592	881.573	897.547	913.521	887.581	919.529	951.477
969.597	1.34733	UP	22.0123	969.555	968.547	-0.0418794	PIM1 (R1CO2H+R2CO2H=32:2)	C47H85O18P1	Glycerophospholipids (GP)	Diacylglycerophosphoinositolmonomannosides (PIM1) [GP15y]	Diacylglycerophosphoinositolmonomannosides (PIM1) [GP15y]	967.54	1003.52	1027.56	973.548	989.521	1005.5	986.582	975.563	991.537	1007.51	981.572	1013.52	1045.47
995.561	3.81391	UP	15.2986	995.571	994.563	0.0094931	PIM1 (R1CO2H+R2CO2H=34:3)	C49H87O18P1	Glycerophospholipids (GP)	Diacylglycerophosphoinositolmonomannosides (PIM1) [GP15y]	Diacylglycerophosphoinositolmonomannosides (PIM1) [GP15y]	993.555	1029.53	1053.58	999.563	1015.54	1031.51	1012.6	1001.58	1017.55	1033.53	1007.59	1039.53	1071.48
1009.57	1.60779	UP	15.62	1009.59	1008.58	0.013344	PIM1 (R1CO2H+R2CO2H=35:3)	C50H89O18P1	Glycerophospholipids (GP)	Diacylglycerophosphoinositolmonomannosides (PIM1) [GP15y]	Diacylglycerophosphoinositolmonomannosides (PIM1) [GP15y]	1007.57	1043.55	1067.59	1013.58	1029.55	1045.53	1026.61	1015.59	1031.57	1047.54	1021.6	1053.55	1085.5
1027.64	1.62172	UP	22.6559	1027.63	1026.63	-0.005875	PIM1 (R1CO2H+R2CO2H=36:1)	C51H95O18P1	Glycerophospholipids (GP)	Diacylglycerophosphoinositolmonomannosides (PIM1) [GP15y]	Diacylglycerophosphoinositolmonomannosides (PIM1) [GP15y]	1025.62	1061.59	1085.64	1031.63	1047.6	1063.57	1044.66	1033.64	1049.62	1065.59	1039.65	1071.6	1103.55
1039.59	2.97126	UP	15.3797	1039.63	1038.63	0.047463	PIM1 (R1CO2H+R2CO2H=37:2)	C52H95O18P1	Glycerophospholipids (GP)	Diacylglycerophosphoinositolmonomannosides (PIM1) [GP15y]	Diacylglycerophosphoinositolmonomannosides (PIM1) [GP15y]	1037.62	1073.59	1097.64	1043.63	1059.6	1075.57	1056.66	1045.64	1061.62	1077.59	1051.65	1083.6	1115.55
1337.75	1.21161	UP	1.0035	1337.72	1336.72	-0.022209	PIM3 (R1CO2H+R2CO2H=35:1)	C62H113O28P1	Glycerophospholipids (GP)	Diacylglycerophosphoinositoltrimannosides (PIM3) [GP15y]	Diacylglycerophosphoinositoltrimannosides (PIM3) [GP15y]	1335.71	1371.68	1395.73	1341.72	1357.69	1373.66	1354.75	1343.73	1359.71	1375.68	1349.74	1381.69	1413.64
1349.75	-1.02586	down	1.00408	1349.72	1348.72	-0.021596	PIM3 (R1CO2H+R2CO2H=36:2)	C63H113O28P1	Glycerophospholipids (GP)	Diacylglycerophosphoinositoltrimannosides (PIM3) [GP15y]	Diacylglycerophosphoinositoltrimannosides (PIM3) [GP15y]	1347.71	1383.68	1407.73	1353.72	1369.69	1385.66	1366.75	1355.73	1371.71	1387.68	1361.74	1393.69	1425.64
1365.74	-1.14036	down	1.004	1365.75	1364.75	0.016144	PIM3 (R1CO2H+R2CO2H=37:1)	C64H117O28P1	Glycerophospholipids (GP)	Diacylglycerophosphoinositoltrimannosides (PIM3) [GP15y]	Diacylglycerophosphoinositoltrimannosides (PIM3) [GP15y]	1363.74	1399.72	1423.76	1369.75	1385.72	1401.69	1382.78	1371.76	1387.74	1403.71	1377.77	1409.72	1441.67
1473.72	1.10964	UP	1.00417	1473.76	1472.75	0.04204	PIM4 (R1CO2H+R2CO2H=33:0)	C66H121O33P1	Glycerophospholipids (GP)	Diacylglycerophosphoinositoltetramannosides (PIM4) [GP15y]	Diacylglycerophosphoinositoltetramannosides (PIM4) [GP15y]	1471.74	1507.72	1531.77	1477.75	1493.73	1509.7	1490.79	1479.77	1495.74	1511.72	1485.78	1517.72	1549.67
1485.72	-1.08374	down	1.00317	1485.76	1484.75	0.044068	PIM4 (R1CO2H+R2CO2H=34:1)	C67H121O33P1	Glycerophospholipids (GP)	Diacylglycerophosphoinositoltetramannosides (PIM4) [GP15y]	Diacylglycerophosphoinositoltetramannosides (PIM4) [GP15y]	1483.74	1519.72	1543.77	1489.75	1505.73	1521.7	1502.79	1491.77	1507.74	1523.72	1497.78	1529.72	1561.67

## Sheet: SACCHAROLIPIDS
QUERIED [M+H]+	fold change	up/down	trmed	[M+H]+ (db)	M-Monoisotopic (db)*	Delta	SCIENTIFIC NAME	MOLECULAR FORMULAE	CATEGORY	MAIN CLASS	SUB CLASS	[M-H]- (db)	[M+Cl]- (db)	[M+HOAc-H]- (db)	[M+Li-2H]- (db)	[M+Na-2H]- (db)	[M+K-2H]- (db)	[M+NH4]+ (db)	[M+Li]+ (db)	[M+Na]+ (db)	[M+K]+ (db)	[M+2Li-H]+ (db)	[M+2Na-H]+ (db)	[M+2K-H]+ (db)
1031.81	13.3711	UP	1.00983	1031.8	1030.79	-0.009141	DAT2 (C58)	C58H110O14	Saccharolipids (SL)	2,3-di-O-acyltrehaloses (DAT2) [SL03yz]	2,3-di-O-acyltrehaloses (DAT2) [SL03yz]	1029.78	1065.76	1089.8	1035.79	1051.76	1067.74	1048.82	1037.81	1053.78	1069.75	1043.81	1075.76	1107.71
1167.78	3.24732	UP	1.01458	1167.82	1166.81	0.033042	Ac2SGL (C62)	C62H118O17S1	Saccharolipids (SL)	Diacylated Sulfolipid (Ac2SGL) [SL03yz]	Diacylated Sulfolipid (Ac2SGL) [SL03yz]	1165.8	1201.78	1225.82	1171.81	1187.78	1203.76	1184.84	1173.82	1189.8	1205.77	1179.83	1211.78	1243.73
987.722	5.12857	UP	25.9055	987.771	986.763	0.0493859	DAT1 (C56)	C56H106O13	Saccharolipids (SL)	2,3-di-O-acyltrehaloses (DAT1) [SL03yz]	2,3-di-O-acyltrehaloses (DAT1) [SL03yz]	985.756	1021.73	1045.78	991.764	1007.74	1023.71	1004.8	993.779	1009.75	1025.73	999.788	1031.74	1063.68
975.696	3.29061	UP	26.3848	975.735	974.727	0.0390588	DAT2 (C54)	C54H102O14	Saccharolipids (SL)	2,3-di-O-acyltrehaloses (DAT2) [SL03yz]	2,3-di-O-acyltrehaloses (DAT2) [SL03yz]	973.719	1009.7	1033.74	979.727	995.701	1011.68	992.761	981.743	997.717	1013.69	987.751	1019.7	1051.65
975.689	3.34197	UP	25.9046	975.735	974.727	0.0461638	DAT2 (C54)	C54H102O14	Saccharolipids (SL)	2,3-di-O-acyltrehaloses (DAT2) [SL03yz]	2,3-di-O-acyltrehaloses (DAT2) [SL03yz]	973.719	1009.7	1033.74	979.727	995.701	1011.68	992.761	981.743	997.717	1013.69	987.751	1019.7	1051.65
975.697	2.69385	UP	26.8818	975.735	974.727	0.0379623	DAT2 (C54)	C54H102O14	Saccharolipids (SL)	2,3-di-O-acyltrehaloses (DAT2) [SL03yz]	2,3-di-O-acyltrehaloses (DAT2) [SL03yz]	973.719	1009.7	1033.74	979.727	995.701	1011.68	992.761	981.743	997.717	1013.69	987.751	1019.7	1051.65
989.712	4.24356	UP	25.9445	989.75	988.743	0.0381065	DAT2 (C55)	C55H104O14	Saccharolipids (SL)	2,3-di-O-acyltrehaloses (DAT2) [SL03yz]	2,3-di-O-acyltrehaloses (DAT2) [SL03yz]	987.735	1023.71	1047.76	993.743	1009.72	1025.69	1006.78	995.759	1011.73	1027.71	1001.77	1033.71	1065.66
1017.76	-3.64703	DOWN	34.8873	1017.78	1016.77	0.025019	DAT2 (C57)	C57H108O14	Saccharolipids (SL)	2,3-di-O-acyltrehaloses (DAT2) [SL03yz]	2,3-di-O-acyltrehaloses (DAT2) [SL03yz]	1015.77	1051.74	1075.79	1021.77	1037.75	1053.72	1034.81	1023.79	1039.76	1055.74	1029.8	1061.75	1093.69
945.715	1.30415	UP	34.0673	945.724	944.716	0.0089321	DAT1 (C53)	C53H100O13	Saccharolipids (SL)	2,3-di-O-acyltrehaloses (DAT1) [SL03yz]	2,3-di-O-acyltrehaloses (DAT1) [SL03yz]	943.709	979.685	1003.73	949.717	965.691	981.664	962.751	951.732	967.706	983.68	957.741	989.688	1021.64
989.74	-2.36752	DOWN	34.8468	989.75	988.743	0.0108927	DAT2 (C55)	C55H104O14	Saccharolipids (SL)	2,3-di-O-acyltrehaloses (DAT2) [SL03yz]	2,3-di-O-acyltrehaloses (DAT2) [SL03yz]	987.735	1023.71	1047.76	993.743	1009.72	1025.69	1006.78	995.759	1011.73	1027.71	1001.77	1033.71	1065.66
1083.74	2.55755	UP	31.9155	1083.72	1082.72	-0.020145	Ac2SGL (C56)	C56H106O17S1	Saccharolipids (SL)	Diacylated Sulfolipid (Ac2SGL) [SL03yz]	Diacylated Sulfolipid (Ac2SGL) [SL03yz]	1081.71	1117.68	1141.73	1087.72	1103.69	1119.66	1100.75	1089.73	1105.7	1121.68	1095.74	1127.69	1159.63
1017.74	1.09949	UP	33.7583	1017.78	1016.77	0.039099	DAT2 (C57)	C57H108O14	Saccharolipids (SL)	2,3-di-O-acyltrehaloses (DAT2) [SL03yz]	2,3-di-O-acyltrehaloses (DAT2) [SL03yz]	1015.77	1051.74	1075.79	1021.77	1037.75	1053.72	1034.81	1023.79	1039.76	1055.74	1029.8	1061.75	1093.69
1017.75	1.17625	UP	34.2784	1017.78	1016.77	0.028814	DAT2 (C57)	C57H108O14	Saccharolipids (SL)	2,3-di-O-acyltrehaloses (DAT2) [SL03yz]	2,3-di-O-acyltrehaloses (DAT2) [SL03yz]	1015.77	1051.74	1075.79	1021.77	1037.75	1053.72	1034.81	1023.79	1039.76	1055.74	1029.8	1061.75	1093.69
1167.84	1.57972	UP	31.5757	1167.82	1166.81	-0.024806	Ac2SGL (C62)	C62H118O17S1	Saccharolipids (SL)	Diacylated Sulfolipid (Ac2SGL) [SL03yz]	Diacylated Sulfolipid (Ac2SGL) [SL03yz]	1165.8	1201.78	1225.82	1171.81	1187.78	1203.76	1184.84	1173.82	1189.8	1205.77	1179.83	1211.78	1243.73
1111.79	1.02053	UP	1.00383	1111.75	1110.75	-0.036518	Ac2SGL (C58)	C58H110O17S1	Saccharolipids (SL)	Diacylated Sulfolipid (Ac2SGL) [SL03yz]	Diacylated Sulfolipid (Ac2SGL) [SL03yz]	1109.74	1145.72	1169.76	1115.75	1131.72	1147.69	1128.78	1117.76	1133.74	1149.71	1123.77	1155.72	1187.67
989.747	1.09776	UP	33.9838	989.75	988.743	0.0034579	DAT2 (C55)	C55H104O14	Saccharolipids (SL)	2,3-di-O-acyltrehaloses (DAT2) [SL03yz]	2,3-di-O-acyltrehaloses (DAT2) [SL03yz]	987.735	1023.71	1047.76	993.743	1009.72	1025.69	1006.78	995.759	1011.73	1027.71	1001.77	1033.71	1065.66

## Sheet: PRENOL LIPIDS
QUERIED [M+H]+	fold change	up/down	trmed	[M+H]+ (db)	M-Monoisotopic (db)*	Delta	SCIENTIFIC NAME	MOLECULAR FORMULAE	CATEGORY	MAIN CLASS	SUB CLASS	[M-H]- (db)	[M+Cl]- (db)	[M+HOAc-H]- (db)	[M+Li-2H]- (db)	[M+Na-2H]- (db)	[M+K-2H]- (db)	[M+NH4]+ (db)	[M+Li]+ (db)	[M+Na]+ (db)	[M+K]+ (db)	[M+2Li-H]+ (db)	[M+2Na-H]+ (db)	[M+2K-H]+ (db)
719.566	-1.47996	DOWN	26.13	719.577	718.569	0.0106328	MK-8 (H2)	C51H74O2	Prenol Lipids (PR)	Ubiquinones [PR0201]	Ubiquinones [PR0201]	717.561	753.538	777.582	723.569	739.543	755.517	736.603	725.585	741.559	757.533	731.593	763.541	795.488
883.639	4.50709	UP	17.8078	883.591	882.583	-0.0482777	MK S881	C56H82O6S1	Prenol Lipids (PR)	Ubiquinones [PR0201]	Ubiquinones [PR0201]	881.575	917.552	941.597	887.584	903.557	919.531	900.618	889.599	905.573	921.547	895.607	927.555	959.503
859.593	-1.09276	DOWN	32.2351	859.577	858.569	-0.0156056	DP-PP	C50H84O7P2	Prenol Lipids (PR)	Bactoprenol diphosphates (DP-PP) [PR0303]	Bactoprenol diphosphates (DP-PP) [PR0303]	857.561	893.538	917.583	863.57	879.543	895.517	876.604	865.585	881.559	897.533	871.593	903.541	935.489
