# Supplementary material for: Usnic Acid Treatment Changes the Composition of Mycobacterium tuberculosis Cell Envelope and Alters Bacterial Redox Status
Source: mSystems. 2021 May 4;6(3):e00097-21. doi: 10.1128/mSystems.00097-21 (PMC8269206; doi:10.1128/mSystems.00097-21)
Supplement: Data Set S2 [file msystems.00097-21-sd002.xlsx]

## Sheet: mcg_pathwayanalysis_
pathway	pathID	overlap_size	pathway_size	p-value(raw)	p-value	overlap_features(name)	overlap_features(id)	overlap_input(mzs)	total_metabolites(id)	total_metabolites(name)	overlap_input(featureidx)	input_adduct	MSMS_matching
hydrophilic extrt
<i>S</i>-methyl-5'-thioadenosine degradation IV	PWY0-1391	3	3	0.003597437922260364	0.002365521760614553	<i>S</i>-methyl-5-thio-D-ribose$<i>S</i>-methyl-5'-thioadenosine$adenine	CPD-560;5-METHYLTHIOADENOSINE;ADENINE	163.042573187;298.097010888,320.078625665;136.062106332	CPD-560;5-METHYLTHIOADENOSINE;ADENINE	<i>S</i>-methyl-5-thio-D-ribose$<i>S</i>-methyl-5'-thioadenosine$adenine	334;388,268;341	M-H2O+H[1+];M+H[1+];M+Na[1+];M+H[1+]
factor 420 biosynthesis	PWY-5198	3	6	0.05081627396912601	0.004862799868300183	5,10-methylene-tetrahydromethanopterin$4-hydroxyphenylpyruvate$5,10-methenyltetrahydromethanopterin	METHYLENETETRAHYDROMETHANOPTERIN;P-HYDROXY-PHENYLPYRUVATE;METHENYLTETRAHYDROMETHANOPTERIN	406.130700958;219.004960467;788.261574996	P-HYDROXY-PHENYLPYRUVATE;METHENYLTETRAHYDROMETHANOPTERIN;MET;GMP;CH33ADO;METHYLENETETRAHYDROMETHANOPTERIN	4-hydroxyphenylpyruvate$5,10-methenyltetrahydromethanopterin$L-methionine$GMP$5'-deoxyadenosine$5,10-methylene-tetrahydromethanopterin	9;421;497	M+H+Na[2+];M+H[1+];M+K[1+]
<i>S</i>-methyl-5'-thioadenosine degradation II	PWY-6756	2	2	0.02398291948174019	0.006165678725250423	<i>S</i>-methyl-5'-thioadenosine$adenine	5-METHYLTHIOADENOSINE;ADENINE	298.097010888,320.078625665;136.062106332	5-METHYLTHIOADENOSINE;ADENINE	<i>S</i>-methyl-5'-thioadenosine$adenine	388,268;341	M+H[1+];M+Na[1+];M+H[1+]
flavin biosynthesis I (bacteria and plants)	RIBOSYN2-PWY	2	2	0.02398291948174019	0.006165678725250423	FMN$riboflavin	FMN;RIBOFLAVIN	474.139530096;360.118925517	FMN;RIBOFLAVIN	FMN$riboflavin	93;491	M-NH3+H[1+];M+NH3+H[1+]
pyrimidine deoxyribonucleotide phosphorylation	PWY-7197	2	3	0.06475388260068107	0.010133537473678844	dTMP$dCDP	TMP;DCDP	361.020989043;405.05733809	TMP;DCMP;DCDP	dTMP$dCMP$dCDP	638;470	M+K[1+];M+NH3+H[1+]
pyrimidine deoxyribonucleotides <i>de novo</i> biosynthesis I	PWY-7184	2	4	0.1167014417869405	0.01566205752881833	dTMP$dCDP	TMP;DCDP	361.020989043;405.05733809	TMP;DUDP;CTP;DCDP	dTMP$dUDP$CTP$dCDP	638;470	M+K[1+];M+NH3+H[1+]
adenine and adenosine salvage III	PWY-6609	2	4	0.1167014417869405	0.01566205752881833	inosine$adenine	INOSINE;ADENINE	291.069525919;136.062106332	INOSINE;ADENOSINE;HYPOXANTHINE;ADENINE	inosine$adenosine$hypoxanthine$adenine	748;341	M+Na[1+];M+H[1+]
pyrimidine deoxyribonucleotides <i>de novo</i> biosynthesis III	PWY-6545	2	4	0.1167014417869405	0.01566205752881833	dTMP$dCDP	TMP;DCDP	361.020989043;405.05733809	TMP;DUDP;CTP;DCDP	dTMP$dUDP$CTP$dCDP	638;470	M+K[1+];M+NH3+H[1+]
cob(II)yrinate <i>a,c</i>-diamide biosynthesis II (late cobalt incorporation)	PWY-7376	2	5	0.17549480334665735	0.022958961611963646	<i>S</i>-adenosyl-L-homocysteine$precorrin-8x	ADENOSYL-HOMO-CYS;CPD-686	386.134882584;441.211028413	CPD-689;ADENOSYL-HOMO-CYS;CPD-675;NAD;CPD-686	cob(II)yrinate <i>a,c</i>-diamide$<i>S</i>-adenosyl-L-homocysteine$precorrin-6A$NAD<sup>+</sup>$precorrin-8x	215;199	M+H[1+];M+2H[2+]
coenzyme A biosynthesis I	COA-PWY	2	5	0.17549480334665735	0.022958961611963646	coenzyme A$CMP	CO-A;CMP	750.113849096;362.016282335	R-4-PHOSPHOPANTOTHENOYL-L-CYSTEINE;4-P-PANTOTHENATE;CMP;CTP;CO-A	R-4'-phosphopantothenoyl-L-cysteine$D-4'-phosphopantothenate$CMP$CTP$coenzyme A	339;169	M+K[1+];M-H2O+H[1+]
mycolate biosynthesis	PWYG-321	2	6	0.23783406803547874	0.03215460632597855	coenzyme A$<i>S</i>-adenosyl-L-homocysteine	CO-A;ADENOSYL-HOMO-CYS	750.113849096;386.134882584	TREHALOSE;NAD;CPD1G-69;ADENOSYL-HOMO-CYS;CO-A;AMP	&alpha,&alpha-trehalose$NAD<sup>+</sup>$D-mannopyranosyl-1-phosphoheptaprenol$<i>S</i>-adenosyl-L-homocysteine$coenzyme A$AMP	339;215	M+H[1+];M-H2O+H[1+]
lipifilic extr
pyrimidine deoxyribonucleotides <i>de novo</i> biosynthesis I	PWY-7184	4	5	0.017987853825928053	0.001294699855881265	dUTP$CTP$CDP$dCDP	DUTP;CTP;CDP;DCDP	490.965323038;505.973572391;421.051684504;405.056792933	TMP;DUTP;CTP;CDP;DCDP	dTMP$dUTP$CTP$CDP$dCDP	102;386;692;648	M+Na[1+];M+NH3+H[1+];M+NH3+H[1+];M+Na[1+]
pyrimidine deoxyribonucleotides <i>de novo</i> biosynthesis III	PWY-6545	4	5	0.017987853825928053	0.001294699855881265	dUTP$CTP$CDP$dCDP	DUTP;CTP;CDP;DCDP	490.965323038;505.973572391;421.051684504;405.056792933	TMP;DUTP;CTP;CDP;DCDP	dTMP$dUTP$CTP$CDP$dCDP	102;386;692;648	M+Na[1+];M+NH3+H[1+];M+NH3+H[1+];M+Na[1+]
adenine and adenosine salvage I	P121-PWY	3	3	0.01768144113498213	0.0018021007233403052	AMP$adenine$adenosine	AMP;ADENINE;ADENOSINE	370.053656674;136.062064428;250.093548816	AMP;ADENOSINE;ADENINE	AMP$adenosine$adenine	510;754;372	M-H2O+H[1+];M+H[1+];M+Na[1+]
<i>S</i>-methyl-5'-thioadenosine degradation IV	PWY0-1391	2	2	0.06861454768800315	0.010706052549358636	<i>S</i>-methyl-5'-thioadenosine$adenine	5-METHYLTHIOADENOSINE;ADENINE	298.096597933;136.062064428	5-METHYLTHIOADENOSINE;ADENINE	<i>S</i>-methyl-5'-thioadenosine$adenine	913;754	M+H[1+];M+H[1+]
pyrimidine deoxyribonucleotides dephosphorylation	PWY-7206	2	2	0.06861454768800315	0.010706052549358636	5-hydroxy-CTP$dUTP	5-HYDROXY-CTP;DUTP	521.967209544;490.965323038	5-HYDROXY-CTP;DUTP	5-hydroxy-CTP$dUTP	596;102	M+Na[1+];M+Na[1+]
<i>S</i>-methyl-5'-thioadenosine degradation II	PWY-6756	2	2	0.06861454768800315	0.010706052549358636	<i>S</i>-methyl-5'-thioadenosine$adenine	5-METHYLTHIOADENOSINE;ADENINE	298.096597933;136.062064428	5-METHYLTHIOADENOSINE;ADENINE	<i>S</i>-methyl-5'-thioadenosine$adenine	913;754	M+H[1+];M+H[1+]
UTP and CTP <i>de novo</i> biosynthesis	PWY-7176	2	2	0.06861454768800315	0.010706052549358636	UTP$CTP	UTP;CTP	506.957505337;505.973572391	UTP;CTP	UTP$CTP	157;386	M+Na[1+];M+Na[1+]
tetrapyrrole biosynthesis I (from glutamate)	PWY-5188	2	3	0.1704807607940286	0.02706659845176651	AMP$porphobilinogen	AMP;PORPHOBILINOGEN	370.053656674;250.093548816	HYDROXYMETHYLBILANE;AMP;PORPHOBILINOGEN	hydroxymethylbilane$AMP$porphobilinogen	510;372	M+Na[1+];M+Na[1+]
adenine and adenosine salvage III	PWY-6609	2	3	0.1704807607940286	0.02706659845176651	adenine$adenosine	ADENINE;ADENOSINE	136.062064428;250.093548816	INOSINE;ADENOSINE;ADENINE	inosine$adenosine$adenine	754;372	M-H2O+H[1+];M+H[1+]
CMP phosphorylation	PWY-7205	2	3	0.1704807607940286	0.02706659845176651	CDP$CTP	CDP;CTP	421.051684504;505.973572391	CTP;CDP;CMP	CTP$CDP$CMP	692;386	M+Na[1+];M+NH3+H[1+]
purine deoxyribonucleosides degradation I	PWY-7179	2	4	0.28375284332113515	0.055401659443203966	2'-deoxyguanosine$adenine	DEOXYGUANOSINE;ADENINE	250.093548816;136.062064428	DEOXYGUANOSINE;DEOXYADENOSINE;GUANINE;ADENINE	2'-deoxyguanosine$2'-deoxyadenosine$guanine$adenine	372;754	M-H2O+H[1+];M+H[1+]
6-hydroxymethyl-dihydropterin diphosphate biosynthesis I	PWY-6147	2	4	0.28375284332113515	0.055401659443203966	6-hydroxymethyl-7,8-dihydropterin$AMP	AMINO-OH-HYDROXYMETHYL-DIHYDROPTERIDINE;AMP	213.109708519;370.053656674	AMINO-OH-HYDROXYMETHYL-DIHYDROPTERIDINE;AMP;GLYCOLALDEHYDE;GTP	6-hydroxymethyl-7,8-dihydropterin$AMP$glycolaldehyde$GTP	1289;510	M+NH3+H[1+];M+Na[1+]
arginine biosynthesis II (acetyl cycle)	ARGSYNBSUB-PWY	2	4	0.28375284332113515	0.055401659443203966	AMP$<i>N</i>-acetyl-L-ornithine	AMP;N-ALPHA-ACETYLORNITHINE	370.053656674;214.071488434	AMP;L-ORNITHINE;2-KETOGLUTARATE;N-ALPHA-ACETYLORNITHINE	AMP$L-ornithine$2-oxoglutarate$<i>N</i>-acetyl-L-ornithine	510;871	M+K[1+];M+Na[1+]
factor 420 biosynthesis	PWY-5198	2	5	0.39556146224977423	0.09667923054873517	7,8-didemethyl-8-hydroxy-5-deazariboflavin$5,10-methylene-tetrahydromethanopterin	CPD-7602;METHYLENETETRAHYDROMETHANOPTERIN	364.112202727;406.127753614	GTP;CPD-7602;CH33ADO;S-ADENOSYLMETHIONINE;METHYLENETETRAHYDROMETHANOPTERIN	GTP$7,8-didemethyl-8-hydroxy-5-deazariboflavin$5'-deoxyadenosine$<i>S</i>-adenosyl-L-methionine$5,10-methylene-tetrahydromethanopterin	964;1214	M+H[1+];M+H+Na[2+]
adenosylcobalamin biosynthesis from cobyrinate <i>a,c</i>-diamide II	PWY-5508	2	5	0.39556146224977423	0.09667923054873517	nicotinate$FMN	NIACINE;FMN	124.03978968;474.140478258	NIACINE;GTP;FMN;DIMETHYLBENZIMIDAZOLE;ALPHA-RIBAZOLE	nicotinate$GTP$FMN$5,6-dimethylbenzimidazole$&alpha-ribazole	727;1303	M+H[1+];M+NH3+H[1+]
mycolate biosynthesis	PWYG-321	2	5	0.39556146224977423	0.09667923054873517	AMP$D-mannopyranosyl-1-phosphoheptaprenol	AMP;CPD1G-69	370.053656674;775.428832845,380.23361273	TREHALOSE;CPD1G-772;AMP;S-ADENOSYLMETHIONINE;CPD1G-69	&alpha,&alpha-trehalose$6-O-trans-methoxy-mycolyl-trehalose 6-phosphate$AMP$<i>S</i>-adenosyl-L-methionine$D-mannopyranosyl-1-phosphoheptaprenol	510;240,976	M+K[1+];M+H+Na[2+];M+Na[1+]
++++++
Annotation for metabolites in significant pathways
m/z	id	match_form	mz_difference	name	pathway
hydrophilic extr
441.211	CPD-686	M+2H[2+]	-0.00154938	precorrin-8x	cob(II)yrinate <i>a,c</i>-diamide biosynthesis II (late cobalt incorporation)
360.119	RIBOFLAVIN	M-NH3+H[1+]	-0.000135345	riboflavin	flavin biosynthesis I (bacteria and plants)
406.131	METHYLENETETRAHYDROMETHANOPTERIN	M+H+Na[2+]	0.000941522	5,10-methylene-tetrahydromethanopterin	factor 420 biosynthesis
298.097	5-METHYLTHIOADENOSINE	M+H[1+]	0.000174358	<i>S</i>-methyl-5'-thioadenosine	<i>S</i>-methyl-5'-thioadenosine degradation IV$<i>S</i>-methyl-5'-thioadenosine degradation II$spermidine biosynthesis I
338.143	CPD-14436	M+Na[1+]	-0.000450677	<i>N</i>-acetylglutaminylglutamine amide	<i>N</i>-acetylglutaminylglutamine amide biosynthesis
362.016	CMP	M+K[1+]	0.00165492	CMP	methylerythritol phosphate pathway II$phosphatidylethanolamine biosynthesis I$coenzyme A biosynthesis I$CMP phosphorylation$phosphatidylcholine resynthesis via glycerophosphocholine
291.07	INOSINE	M+Na[1+]	-0.000196491	inosine	adenine and adenosine salvage III
345.045	TMP	M+Na[1+]	-0.00113492	dTMP	pyrimidine deoxyribonucleotides <i>de novo</i> biosynthesis III$pyrimidine deoxyribonucleotide phosphorylation$pyrimidine deoxyribonucleotides <i>de novo</i> biosynthesis I
136.062	ADENINE	M+H[1+]	0.000273471	adenine	adenine and adenosine salvage III$purine deoxyribonucleosides degradation I$<i>S</i>-methyl-5'-thioadenosine degradation II$adenine and adenosine salvage I$<i>S</i>-methyl-5'-thioadenosine degradation IV
405.057	DCDP	M+NH3+H[1+]	0.000294885	dCDP	pyrimidine deoxyribonucleotides <i>de novo</i> biosynthesis III$pyrimidine deoxyribonucleotide phosphorylation$pyrimidine deoxyribonucleotides <i>de novo</i> biosynthesis I
788.262	METHENYLTETRAHYDROMETHANOPTERIN	M+H[1+]	-0.000842378	5,10-methenyltetrahydromethanopterin	factor 420 biosynthesis
750.114	CO-A	M-H2O+H[1+]	0.00196426	coenzyme A	CDP-diacylglycerol biosynthesis I$TCA cycle V (2-oxoglutarate:ferredoxin oxidoreductase)$L-methionine biosynthesis I$acyl-CoA hydrolysis$mycolate biosynthesis$coenzyme A biosynthesis I$mixed acid fermentation$acetate formation from acetyl-CoA I$valine degradation I$ethanol degradation I$pyruvate decarboxylation to acetyl CoA$respiration (anaerobic)$TCA cycle I (prokaryotic)$cholesterol degradatio…
219.005	P-HYDROXY-PHENYLPYRUVATE	M+K[1+]	-7.47451e-05	4-hydroxyphenylpyruvate	factor 420 biosynthesis$L-tyrosine biosynthesis I
479.095	FMN	M+Na[1+]	0.000857947	FMN	flavin biosynthesis I (bacteria and plants)$adenosylcobalamin biosynthesis from cobyrinate <i>a,c</i>-diamide II$androstenedione degradation
lipophilic extr
505.974	CTP	M+Na[1+]	-0.000215845	CTP	CDP-diacylglycerol biosynthesis I$UTP and CTP <i>de novo</i> biosynthesis$CDP-diacylglycerol biosynthesis II$coenzyme A biosynthesis I$pyrimidine deoxyribonucleotides <i>de novo</i> biosynthesis III$methylerythritol phosphate pathway II$pyrimidine deoxyribonucleotides <i>de novo</i> biosynthesis I$CMP phosphorylation
298.097	5-METHYLTHIOADENOSINE	M+H[1+]	2.22973e-05	<i>S</i>-methyl-5'-thioadenosine	<i>S</i>-methyl-5'-thioadenosine degradation IV$<i>S</i>-methyl-5'-thioadenosine degradation II$spermidine biosynthesis I
506.958	UTP	M+Na[1+]	-0.000298483	UTP	UDP-<i>N</i>-acetyl-D-glucosamine biosynthesis I$UDP-glucose biosynthesis$UTP and CTP <i>de novo</i> biosynthesis
290.086	ADENOSINE	M+Na[1+]	-2.12653e-05	adenosine	L-methionine degradation I (to L-homocysteine)$adenine and adenosine salvage III$adenine and adenosine salvage I$<i>S</i>-adenosyl-L-methionine cycle II
136.062	ADENINE	M+H[1+]	-0.000182993	adenine	adenine and adenosine salvage III$purine deoxyribonucleosides degradation I$<i>S</i>-methyl-5'-thioadenosine degradation II$adenine and adenosine salvage I$<i>S</i>-methyl-5'-thioadenosine degradation IV
521.967	5-HYDROXY-CTP	M+Na[1+]	-0.00149331	5-hydroxy-CTP	pyrimidine deoxyribonucleotides dephosphorylation
421.052	CDP	M+NH3+H[1+]	-0.000273323	CDP	pyrimidine deoxyribonucleotides <i>de novo</i> biosynthesis III$pyrimidine deoxyribonucleotides <i>de novo</i> biosynthesis I$CMP phosphorylation
405.057	DCDP	M+NH3+H[1+]	-0.000250272	dCDP	pyrimidine deoxyribonucleotides <i>de novo</i> biosynthesis III$pyrimidine deoxyribonucleotide phosphorylation$pyrimidine deoxyribonucleotides <i>de novo</i> biosynthesis I
348.072	AMP	M+H[1+]	0.0011936	AMP	adenosine ribonucleotides <i>de novo</i> biosynthesis$mycolate biosynthesis$urea cycle$selenate reduction$L-glutamine biosynthesis II (tRNA-dependent)$gluconeogenesis I$cholesterol degradation to androstenedione II (cholesterol dehydrogenase)$adenine and adenosine salvage I$NAD biosynthesis I (from aspartate)$androstenedione degradation$cholesterol degradation to androstenedione I (cholesterol ox…
468.98	DUTP	M+H[1+]	-0.000766305	dUTP	pyrimidine deoxyribonucleotides <i>de novo</i> biosynthesis III$pyrimidine deoxyribonucleotides dephosphorylation$pyrimidine deoxyribonucleotides <i>de novo</i> biosynthesis I
